# Supplementary material for: (E)-5-Chloro-3-(2,6-dichloro­benzyl­idene)­indolin-2-one
Source: Acta Crystallogr Sect E Struct Rep Online. 2008 Oct 11;64(Pt 11):o2103. doi: 10.1107/S1600536808031930 (PMC2959736; doi:10.1107/S1600536808031930)
Supplement: Supplementary file 2 [file e-64-o2103-Isup2.hkl]

# 
# h,k,l, Fc-squared, Fo-squared, sigma(Fo-squared) and status flag 
# 
data_I
_shelx_title ' hb7ClCl2_bbhb7 in P-1' 
_shelx_refln_list_code          4 
_shelx_F_calc_maximum      173.65 
_exptl_crystal_F_000       656.00 
_reflns_d_resolution_high  0.7517 
 
loop_ 
 _symmetry_equiv_pos_as_xyz 
 'x, y, z' 
 '-x, -y, -z' 
 
_cell_length_a     8.0809 
_cell_length_b    13.4944 
_cell_length_c    14.3698 
_cell_angle_alpha  63.116 
_cell_angle_beta   82.973 
_cell_angle_gamma  80.162 
 
_shelx_F_squared_multiplier     1.000 
 
loop_ 
 _refln_index_h 
 _refln_index_k 
 _refln_index_l 
 _refln_F_squared_calc 
 _refln_F_squared_meas 
 _refln_F_squared_sigma 
 _refln_observed_status 
   1   0   0      329.05      362.63      7.15 o 
   2   0   0      156.32      155.45      3.23 o 
   3   0   0     3838.39     4104.55     66.39 o 
   4   0   0        1.52        1.80      0.86 o 
   5   0   0      300.07      303.30      6.62 o 
   6   0   0     1245.10     1207.07     25.36 o 
   7   0   0      173.99      175.88      9.99 o 
   8   0   0      130.07      117.30      6.90 o 
   9   0   0      110.26      125.05      7.20 o 
  10   0   0        4.13        4.36      2.45 o 
 -10   1   0        1.11        5.29      1.81 o 
  -9   1   0        1.89        6.78      3.29 o 
  -8   1   0        3.47        6.17      2.62 o 
  -7   1   0       22.11       20.76      3.41 o 
  -6   1   0       45.10       40.28      3.39 o 
  -5   1   0        0.04        1.70      1.11 o 
  -4   1   0      364.33      352.21      7.81 o 
  -3   1   0      190.44      144.64      4.69 o 
  -2   1   0      257.95      287.94      8.15 o 
  -1   1   0     1598.75     1826.45    144.99 o 
   0   1   0        5.46        3.13      0.38 o 
   1   1   0      155.22      110.49      5.24 o 
   2   1   0     1349.77     1433.77     27.32 o 
   3   1   0     1571.00     1744.68     33.53 o 
   4   1   0      478.04      525.87      9.81 o 
   5   1   0       27.50       26.47      3.28 o 
   6   1   0       13.27       12.17      2.28 o 
   7   1   0       57.65       64.23      3.89 o 
   8   1   0       28.60       32.98      3.70 o 
   9   1   0       22.64       31.89      3.71 o 
  10   1   0        0.84        3.29      1.56 o 
  -9   2   0        0.44        5.39      1.80 o 
  -8   2   0       22.35       21.80      3.72 o 
  -7   2   0      116.40      126.72      6.99 o 
  -6   2   0      345.49      328.66     11.57 o 
  -5   2   0       14.34       12.26      1.63 o 
  -4   2   0      573.42      526.78     10.11 o 
  -3   2   0      194.40      184.43      3.75 o 
  -2   2   0       25.55       18.32      0.95 o 
  -1   2   0      185.33      202.36      8.46 o 
   0   2   0     1048.59     1118.63     18.59 o 
   1   2   0      906.19      935.42     15.52 o 
   2   2   0    29342.95    32677.58    525.57 o 
   3   2   0     4292.48     4880.32    105.14 o 
   4   2   0       24.65       23.72      1.99 o 
   5   2   0     1342.22     1328.90     27.14 o 
   6   2   0       62.65       49.96      3.19 o 
   7   2   0       13.79       16.99      2.58 o 
   8   2   0      153.98      133.94      6.12 o 
   9   2   0        9.72       13.85      2.89 o 
  10   2   0       20.53       19.41      2.65 o 
  -9   3   0       27.39       31.94      5.26 o 
  -8   3   0       35.58       35.68      5.03 o 
  -7   3   0       19.61       15.68      3.58 o 
  -6   3   0       66.41       60.32      4.99 o 
  -5   3   0      235.21      243.26      7.13 o 
  -4   3   0       29.57       30.83      1.85 o 
  -3   3   0      589.07      594.19     10.83 o 
  -2   3   0        0.12        1.99      2.48 o 
  -1   3   0        1.73        0.95      0.77 o 
   0   3   0     3968.81     4245.85     68.26 o 
   1   3   0     2318.85     2505.31     40.67 o 
   2   3   0       74.22       84.92      2.36 o 
   3   3   0     1337.25     1530.26     25.64 o 
   4   3   0     1735.93     1745.48     35.82 o 
   5   3   0       17.60       12.18      2.10 o 
   6   3   0        9.60        5.27      1.76 o 
   7   3   0        0.34        1.67      1.69 o 
   8   3   0       28.30       36.04      3.59 o 
   9   3   0        3.00        3.98      2.48 o 
  10   3   0        0.39        3.51      1.63 o 
  -9   4   0        1.65        5.18      3.40 o 
  -8   4   0        1.17       -2.84      2.84 o 
  -7   4   0        8.55       14.12      3.84 o 
  -6   4   0      288.16      295.69      8.96 o 
  -5   4   0      617.19      569.22     13.57 o 
  -4   4   0      150.04      155.73      5.24 o 
  -3   4   0      768.74      774.71     16.35 o 
  -2   4   0       72.99       68.33      2.76 o 
  -1   4   0      632.41      676.04     12.63 o 
   0   4   0     9839.17    10651.19    170.04 o 
   1   4   0       85.74       72.47      2.16 o 
   2   4   0       75.74       58.38      2.03 o 
   3   4   0     1244.63     1260.14     21.53 o 
   4   4   0      865.18      905.35     19.08 o 
   5   4   0       53.69       49.92      5.60 o 
   6   4   0      171.02      172.18      6.17 o 
   7   4   0       57.40       64.26      4.06 o 
   8   4   0        0.83        0.68      2.10 o 
   9   4   0        3.66        9.16      2.23 o 
  10   4   0       26.75       38.04      3.39 o 
  -9   5   0        1.51        1.02      3.44 o 
  -8   5   0      200.82      182.38     13.37 o 
  -7   5   0      766.65      723.31     21.88 o 
  -6   5   0      223.83      200.76      7.12 o 
  -5   5   0      246.66      226.14      6.26 o 
  -4   5   0      883.45      895.71     19.24 o 
  -3   5   0      282.05      351.45      8.75 o 
  -2   5   0     1029.47     1000.96     20.36 o 
  -1   5   0     3586.83     3996.36     64.84 o 
   0   5   0     8120.86     8904.44    142.51 o 
   1   5   0     1764.12     1798.08     29.94 o 
   2   5   0     2308.34     2284.39     37.75 o 
   3   5   0        8.63       10.14      1.27 o 
   4   5   0      415.94      431.49      8.76 o 
   5   5   0       10.90        8.96      2.00 o 
   6   5   0       21.37       24.36      4.00 o 
   7   5   0        6.84        8.02      2.34 o 
   8   5   0       64.00       57.41      4.13 o 
   9   5   0        1.82        6.36      4.24 o 
  10   5   0        2.04        6.31      2.88 o 
  -8   6   0        0.82        3.95      3.41 o 
  -7   6   0       50.57       42.61      4.88 o 
  -6   6   0      133.10      124.72      5.80 o 
  -5   6   0       26.51       24.05      2.72 o 
  -4   6   0      218.61      213.75      6.72 o 
  -3   6   0      147.35      119.98      4.53 o 
  -2   6   0      584.59      568.99     12.81 o 
  -1   6   0       20.96       23.36      1.47 o 
   0   6   0     1054.46     1066.77     18.57 o 
   1   6   0      310.51      297.99      6.33 o 
   2   6   0      587.09      571.75     10.81 o 
   3   6   0      389.98      355.28      7.61 o 
   4   6   0      541.33      542.57     11.52 o 
   5   6   0      243.31      187.23      7.15 o 
   6   6   0       20.65       21.35      2.41 o 
   7   6   0        1.00        1.09      1.92 o 
   8   6   0       83.99       88.46      5.18 o 
   9   6   0        1.29        1.55      2.08 o 
  10   6   0        0.66        0.64      1.59 o 
  -8   7   0       35.06       30.47      5.13 o 
  -7   7   0       13.68       18.19      3.92 o 
  -6   7   0        2.73        1.92      2.10 o 
  -5   7   0     1036.66     1021.23     23.28 o 
  -4   7   0      259.85      238.59      7.54 o 
  -3   7   0      608.40      565.60     13.35 o 
  -2   7   0      911.76      845.15     18.15 o 
  -1   7   0      556.89      511.06      9.95 o 
   0   7   0      174.65      123.48      3.63 o 
   1   7   0     1302.20     1201.62     20.98 o 
   2   7   0     1628.45     1591.68     27.30 o 
   3   7   0     1434.67     1422.79     24.76 o 
   4   7   0     1473.75     1387.34     28.46 o 
   5   7   0        8.68        5.43      1.85 o 
   6   7   0      167.67      138.34      5.86 o 
   7   7   0      113.12      100.04      5.34 o 
   8   7   0       42.17       44.39      4.03 o 
   9   7   0        4.76       14.72      2.86 o 
  10   7   0       22.25       12.51      5.86 o 
  -8   8   0       31.33       35.08      5.72 o 
  -7   8   0       21.65       25.48      4.62 o 
  -6   8   0       10.15        9.30      2.90 o 
  -5   8   0       45.06       35.02      3.38 o 
  -4   8   0       65.55       56.15      3.66 o 
  -3   8   0        7.58       10.85      2.06 o 
  -2   8   0        4.05        6.53      1.71 o 
  -1   8   0        0.40       -0.57      1.27 o 
   0   8   0      712.51      710.59     13.44 o 
   1   8   0      185.99      190.37      5.04 o 
   2   8   0       58.29       43.81      2.44 o 
   3   8   0      715.39      662.49     19.00 o 
   4   8   0       98.13       81.27      4.03 o 
   5   8   0        1.83        1.01      1.67 o 
   6   8   0       77.64       80.91      4.53 o 
   7   8   0      109.39      102.98      5.56 o 
   8   8   0        0.96        5.60      3.19 o 
   9   8   0        7.86        9.97      2.92 o 
  -7   9   0        1.33        6.12      2.34 o 
  -6   9   0       67.56       60.84      4.09 o 
  -5   9   0       36.29       38.96      3.45 o 
  -4   9   0       64.72       63.45      4.09 o 
  -3   9   0      303.67      324.92     12.14 o 
  -2   9   0       71.83       68.61      3.74 o 
  -1   9   0       15.83       17.54      2.51 o 
   0   9   0       18.47       22.02      2.01 o 
   1   9   0       19.90       14.95      1.89 o 
   2   9   0      144.23      144.95      4.55 o 
   3   9   0       85.97       66.64      3.14 o 
   4   9   0       16.04       14.18      2.35 o 
   5   9   0       20.35       14.74      2.59 o 
   6   9   0       95.37       69.66      4.36 o 
   7   9   0        0.31        1.02      1.92 o 
   8   9   0        1.11        4.53      3.15 o 
   9   9   0        3.08        4.47      5.33 o 
  -7  10   0       15.64       26.69      3.24 o 
  -6  10   0        0.18        5.59      3.26 o 
  -5  10   0       85.50       94.20      4.99 o 
  -4  10   0       33.77       31.67      3.38 o 
  -3  10   0      141.21      120.41      5.49 o 
  -2  10   0       42.21       35.68      3.14 o 
  -1  10   0      237.35      209.47      7.07 o 
   0  10   0       37.63       34.72      3.54 o 
   1  10   0       81.05       75.71      3.34 o 
   2  10   0       45.74       56.82      3.10 o 
   3  10   0      201.61      164.77      5.76 o 
   4  10   0       23.45       31.66      2.98 o 
   5  10   0        0.02        0.51      2.08 o 
   6  10   0        0.96        0.49      2.34 o 
   7  10   0       19.23       24.71      3.11 o 
   8  10   0        2.99        6.04      2.37 o 
   9  10   0        1.96        5.93      2.69 o 
  -6  11   0        9.16       13.85      4.45 o 
  -5  11   0       42.06       36.29      3.14 o 
  -4  11   0        0.14        4.27      2.49 o 
  -3  11   0       55.80       58.03      4.01 o 
  -2  11   0      284.10      308.24     10.03 o 
  -1  11   0      363.41      376.96     10.67 o 
   0  11   0       21.55       19.01      2.84 o 
   1  11   0      739.08      692.37     16.30 o 
   2  11   0       26.07       22.16      2.76 o 
   3  11   0        1.01        1.10      1.81 o 
   4  11   0        4.82        8.55      2.67 o 
   5  11   0        3.59        1.86      2.26 o 
   6  11   0       72.78       52.88      4.51 o 
   7  11   0        2.39       10.11      2.27 o 
   8  11   0        0.25        3.20      2.25 o 
  -5  12   0      231.96      244.13     10.65 o 
  -4  12   0       19.87       25.17      3.55 o 
  -3  12   0      184.95      188.00      7.26 o 
  -2  12   0       81.20       95.59      6.27 o 
  -1  12   0      113.60      115.97      6.86 o 
   0  12   0       84.00       69.57      5.36 o 
   1  12   0       32.65       39.06      4.40 o 
   2  12   0       23.16       24.25      3.99 o 
   3  12   0       56.26       42.76      3.51 o 
   4  12   0       49.46       59.46      5.09 o 
   5  12   0       14.04       10.46      2.75 o 
   6  12   0        0.65        7.86      6.75 o 
   7  12   0       21.63       30.82      3.10 o 
   8  12   0        0.92        1.53      2.29 o 
  -4  13   0        0.19        5.70      4.29 o 
  -3  13   0       49.76       60.20      4.43 o 
  -2  13   0        7.94       10.49      4.04 o 
  -1  13   0       66.49       76.07      5.62 o 
   0  13   0        8.72       15.85      3.78 o 
   1  13   0      153.23      116.13     15.73 o 
   2  13   0      102.96       92.23      6.30 o 
   3  13   0      148.46      133.63      7.24 o 
   4  13   0        0.46        2.46      2.24 o 
   5  13   0        0.84        6.26      2.29 o 
   6  13   0        1.20        1.39      3.49 o 
   7  13   0        6.73       11.35      2.58 o 
  -3  14   0       10.71       17.69      2.44 o 
  -2  14   0       13.48       18.98      3.04 o 
  -1  14   0       25.51       35.42      4.51 o 
   0  14   0        4.38        3.20      2.37 o 
   1  14   0       81.17       95.71      7.27 o 
   2  14   0        2.56        6.51      2.66 o 
   3  14   0       33.37       40.41      5.60 o 
   4  14   0       26.43       33.53      5.46 o 
   5  14   0        4.04        7.81      2.18 o 
   6  14   0       45.02       58.11      4.21 o 
  -2  15   0        0.35        5.82      2.04 o 
  -1  15   0        4.44       11.39      2.49 o 
   0  15   0        5.92        7.85      2.50 o 
   1  15   0        0.33        2.15      5.07 o 
   2  15   0        1.28        0.45      2.51 o 
   3  15   0       11.99       11.75      3.49 o 
   4  15   0       12.37       24.44      3.89 o 
   1  16   0        5.72       10.62      7.38 o 
  -1 -15   1       80.43       84.23     10.18 o 
   0 -15   1        0.07       -2.29      5.13 o 
  -5 -14   1        6.44       12.47      2.76 o 
  -3 -14   1       10.55        9.75      3.49 o 
  -2 -14   1       54.62       47.74      4.59 o 
  -1 -14   1        0.56        2.69      2.26 o 
   0 -14   1        4.69        7.95      2.59 o 
   1 -14   1      130.49      130.66      7.53 o 
   2 -14   1        0.03        5.70      6.09 o 
  -6 -13   1        3.97        9.71      3.13 o 
  -5 -13   1       30.68       41.39      3.79 o 
  -4 -13   1        1.52        7.33      5.06 o 
  -3 -13   1       23.53       26.22      5.71 o 
  -2 -13   1       57.67       67.85      5.52 o 
  -1 -13   1        6.81        2.25      2.63 o 
   0 -13   1       76.28       93.94      6.50 o 
   1 -13   1       93.47      125.11      7.28 o 
   2 -13   1        0.06        6.48      2.42 o 
   3 -13   1       70.13       72.18      4.94 o 
   4 -13   1        0.00        3.53      2.07 o 
  -7 -12   1        5.31        8.43      2.32 o 
  -6 -12   1       27.04       32.83      3.41 o 
  -5 -12   1       22.02       27.49      3.59 o 
  -4 -12   1       56.62       61.29      4.94 o 
  -3 -12   1       23.43       23.96      3.78 o 
  -2 -12   1      184.67      178.75      8.54 o 
  -1 -12   1      161.92      179.28      8.56 o 
   0 -12   1        3.75        3.32      2.63 o 
   1 -12   1       42.68       43.47      3.74 o 
   2 -12   1        3.66        9.26      2.56 o 
   3 -12   1       56.42       59.01      5.31 o 
   4 -12   1       12.35       20.47      3.93 o 
   5 -12   1       71.76       65.50      4.42 o 
  -8 -11   1        0.07        4.98      2.18 o 
  -7 -11   1       33.49       43.55      4.95 o 
  -6 -11   1        2.95       10.40      2.46 o 
  -5 -11   1       20.01       19.20      3.45 o 
  -4 -11   1      228.18      224.26      9.38 o 
  -3 -11   1       14.38       10.86      3.13 o 
  -2 -11   1       56.07       51.82      3.15 o 
  -1 -11   1      400.55      407.26     11.26 o 
   0 -11   1      165.98      155.43      6.25 o 
   1 -11   1        0.06        0.48      1.69 o 
   2 -11   1        0.57        0.03      1.99 o 
   3 -11   1       25.49       33.89      3.20 o 
   4 -11   1       19.88       33.94      6.56 o 
   5 -11   1       20.72       28.86      2.97 o 
   6 -11   1       66.03       72.08      4.40 o 
  -8 -10   1       15.73       18.47      4.53 o 
  -7 -10   1       74.98       72.12      5.12 o 
  -6 -10   1       27.81       19.31      3.50 o 
  -5 -10   1       40.76       33.25      3.36 o 
  -4 -10   1       72.98       54.17      3.63 o 
  -3 -10   1        9.90       11.50      1.98 o 
  -2 -10   1        1.04        4.36      1.63 o 
  -1 -10   1      194.57      180.23      5.45 o 
   0 -10   1        2.69        2.91      2.32 o 
   1 -10   1        4.02        0.38      1.71 o 
   2 -10   1        0.44       -1.55      1.55 o 
   3 -10   1       13.27       14.89      2.97 o 
   4 -10   1      228.34      209.79      7.75 o 
   5 -10   1       80.64       80.05      4.97 o 
   6 -10   1       12.74       33.05      8.69 o 
   7 -10   1        9.27        6.69      2.51 o 
  -9  -9   1        1.31        5.31      2.40 o 
  -8  -9   1        0.72        7.01      3.84 o 
  -7  -9   1        1.96        4.73      2.19 o 
  -6  -9   1       13.29        8.48      2.56 o 
  -5  -9   1        3.93       10.05      3.02 o 
  -4  -9   1       26.82       26.58      2.70 o 
  -3  -9   1       54.39       46.25      2.77 o 
  -2  -9   1       37.98       41.13      2.85 o 
  -1  -9   1        6.13        5.93      1.64 o 
   0  -9   1      628.33      557.36     15.57 o 
   1  -9   1     1207.79     1212.37     25.65 o 
   2  -9   1       14.01        9.01      2.10 o 
   3  -9   1       37.60       45.08      5.51 o 
   4  -9   1      228.11      234.25      8.05 o 
   5  -9   1        1.36        5.51      2.26 o 
   6  -9   1       53.11       60.57      7.49 o 
   7  -9   1        0.11        3.42      3.64 o 
  -9  -8   1        4.36       17.77     10.29 o 
  -8  -8   1        2.68        5.75      4.87 o 
  -7  -8   1        6.65        8.56      2.73 o 
  -6  -8   1       69.89       59.49      4.67 o 
  -5  -8   1      246.55      218.33      7.31 o 
  -4  -8   1      125.52      105.34      4.63 o 
  -3  -8   1      226.72      186.87      5.23 o 
  -2  -8   1        0.51        2.00      1.29 o 
  -1  -8   1      929.82      897.48     16.61 o 
   0  -8   1      745.87      783.40     14.77 o 
   1  -8   1       14.87       22.07      2.53 o 
   2  -8   1      366.11      345.15      9.99 o 
   3  -8   1        3.57        5.44      1.79 o 
   4  -8   1        0.02        1.24      1.74 o 
   5  -8   1       23.78       30.91      3.28 o 
   6  -8   1        4.37       10.96      2.79 o 
   7  -8   1       36.30       33.21      3.76 o 
  -9  -7   1        0.04        0.16      3.16 o 
  -8  -7   1        0.04        4.13      4.74 o 
  -7  -7   1      158.70      152.50      6.66 o 
  -6  -7   1        2.75       -0.49      1.90 o 
  -5  -7   1       31.29       20.24      2.64 o 
  -4  -7   1      727.37      674.67     15.51 o 
  -3  -7   1       23.62       27.36      2.15 o 
  -2  -7   1      372.63      376.81      8.06 o 
  -1  -7   1      809.60      826.29     15.19 o 
   0  -7   1        2.96        3.04      1.18 o 
   1  -7   1      138.90      142.11      3.97 o 
   2  -7   1      591.88      594.79     13.77 o 
   3  -7   1      185.78      178.34      7.18 o 
   4  -7   1        0.04        1.72      1.49 o 
   5  -7   1       74.82       58.14      3.92 o 
   6  -7   1      171.03      171.47      8.24 o 
   7  -7   1        0.12        0.88      2.02 o 
   8  -7   1        9.87       12.44      3.83 o 
 -10  -6   1        2.80        3.20      2.31 o 
  -9  -6   1        0.03        2.07      2.57 o 
  -8  -6   1       14.01       21.57      3.49 o 
  -7  -6   1       11.32        6.24      2.54 o 
  -6  -6   1        4.77        3.42      2.05 o 
  -5  -6   1        1.83        1.22      2.10 o 
  -4  -6   1       33.77       25.98      2.49 o 
  -3  -6   1        4.79        9.54      4.24 o 
  -2  -6   1     1955.91     2025.53     34.00 o 
  -1  -6   1      829.61      802.42     14.53 o 
   0  -6   1     1285.20     1226.47     21.24 o 
   1  -6   1      115.07      138.23      3.70 o 
   2  -6   1      379.86      396.58      9.73 o 
   3  -6   1      338.98      344.55      9.06 o 
   4  -6   1      312.78      287.50      8.25 o 
   5  -6   1       52.65       40.11      3.18 o 
   6  -6   1      310.01      310.61     16.35 o 
   7  -6   1       44.82       43.81      4.88 o 
   8  -6   1       50.92       47.97     11.09 o 
 -10  -5   1        9.61       11.44      3.89 o 
  -9  -5   1        4.72       12.28      2.34 o 
  -8  -5   1      149.69      131.52     14.24 o 
  -7  -5   1       49.23       49.39      3.77 o 
  -6  -5   1       32.30       37.96      3.13 o 
  -5  -5   1      547.37      492.77     12.27 o 
  -4  -5   1      161.51      189.36      5.96 o 
  -3  -5   1      109.88      110.40      3.54 o 
  -2  -5   1     1038.62     1056.52     18.42 o 
  -1  -5   1      266.08      285.98      7.23 o 
   0  -5   1        3.41        3.33      0.96 o 
   1  -5   1       10.69       18.42      1.29 o 
   2  -5   1      483.18      500.45     11.33 o 
   3  -5   1      297.91      319.24      8.30 o 
   4  -5   1      586.79      534.80     12.71 o 
   5  -5   1       34.43       32.00      2.98 o 
   6  -5   1        2.63        2.66      2.14 o 
   7  -5   1      116.76       94.83      6.67 o 
   8  -5   1       54.09       66.41      6.27 o 
   9  -5   1        5.64        2.70      3.95 o 
 -10  -4   1        3.65        3.78      1.68 o 
  -9  -4   1       31.23       38.54      3.53 o 
  -8  -4   1        8.36       13.11      2.97 o 
  -7  -4   1        6.49        4.26      2.13 o 
  -6  -4   1        3.80        0.00      1.88 o 
  -5  -4   1      672.40      693.43     15.84 o 
  -4  -4   1      430.49      452.38     10.81 o 
  -3  -4   1      823.99      821.94     14.67 o 
  -2  -4   1       25.26       32.11      1.61 o 
  -1  -4   1     2660.54     2873.68     46.87 o 
   0  -4   1      592.23      611.34     10.92 o 
   1  -4   1      735.55      689.70     12.16 o 
   2  -4   1      245.64      312.13      7.59 o 
   3  -4   1      571.34      609.79     13.42 o 
   4  -4   1      273.61      219.36      6.52 o 
   5  -4   1      201.43      176.00      6.18 o 
   6  -4   1      184.68      176.57      6.58 o 
   7  -4   1      119.02      122.25      7.30 o 
   8  -4   1      106.66       84.06      6.58 o 
   9  -4   1        1.50        1.43      4.24 o 
 -10  -3   1       33.73       51.51      4.15 o 
  -9  -3   1       80.80       87.90      5.18 o 
  -8  -3   1      107.96       80.41      6.54 o 
  -7  -3   1        1.16       -0.27      1.55 o 
  -6  -3   1      664.59      611.43     14.79 o 
  -5  -3   1     1412.04     1502.95     30.54 o 
  -4  -3   1      239.16      300.97     10.51 o 
  -3  -3   1       49.93       79.76      2.59 o 
  -2  -3   1       64.73       63.73      2.08 o 
  -1  -3   1     4350.11     5018.81     80.58 o 
   0  -3   1    16578.71    17902.04    287.52 o 
   1  -3   1     1414.78     1438.26     34.81 o 
   2  -3   1      288.60      302.90     11.05 o 
   3  -3   1      128.20      140.25      4.41 o 
   4  -3   1       35.87       35.95      1.88 o 
   5  -3   1      178.50      154.31      5.56 o 
   6  -3   1      267.35      227.79      8.09 o 
   7  -3   1        1.51       -0.02      2.55 o 
   8  -3   1       31.14       33.78      4.63 o 
   9  -3   1      144.89      135.80      7.86 o 
 -10  -2   1        6.41       17.14      8.58 o 
  -9  -2   1        0.10        2.59      2.56 o 
  -8  -2   1       20.12       12.57      2.75 o 
  -7  -2   1        7.79        4.13      1.97 o 
  -6  -2   1       50.39       47.29      5.17 o 
  -5  -2   1       19.49       24.81      2.52 o 
  -4  -2   1      214.37      246.31      6.73 o 
  -3  -2   1      390.47      454.69     10.56 o 
  -2  -2   1     5642.99     6703.08    107.48 o 
  -1  -2   1     2132.67     2533.63     41.14 o 
   0  -2   1     5379.38     6005.81     95.99 o 
   1  -2   1     2634.63     2885.03     62.05 o 
   2  -2   1       75.04       69.55      6.52 o 
   3  -2   1     3731.38     4005.77     65.00 o 
   4  -2   1       23.64       37.26      2.07 o 
   5  -2   1      855.12      860.58     15.85 o 
   6  -2   1      682.45      682.45     15.80 o 
   7  -2   1       34.46       36.02      4.08 o 
   8  -2   1       43.19       64.65      9.15 o 
   9  -2   1      220.32      217.03     10.27 o 
 -10  -1   1       15.13       28.06      4.38 o 
  -9  -1   1        5.19        6.64      2.24 o 
  -8  -1   1       77.50       87.23      9.16 o 
  -7  -1   1       47.62       45.43      3.38 o 
  -6  -1   1       82.75       70.35      3.89 o 
  -5  -1   1       63.61       65.13      4.78 o 
  -4  -1   1     1250.66     1262.27     25.32 o 
  -3  -1   1     1100.15     1198.26     23.65 o 
  -2  -1   1    30154.94    35614.88    658.44 o 
  -1  -1   1     1419.40     1869.00     33.40 o 
   0  -1   1     1310.00     1518.23     44.68 o 
   1  -1   1       73.95       73.60      2.22 o 
   2  -1   1     6624.73     7350.69    117.58 o 
   3  -1   1      116.09      124.25      3.16 o 
   4  -1   1      313.07      309.25      6.51 o 
   5  -1   1      308.35      315.02      6.98 o 
   6  -1   1       96.10       80.26      6.37 o 
   7  -1   1      202.61      163.24      7.85 o 
   8  -1   1      121.82      111.78      6.81 o 
   9  -1   1        2.52        4.80      8.78 o 
  10  -1   1       13.66       16.94      5.24 o 
 -10   0   1       14.92       19.11      2.99 o 
  -9   0   1       92.35      105.62     11.84 o 
  -8   0   1        2.96        5.05      2.48 o 
  -7   0   1       20.01       23.05      2.84 o 
  -6   0   1       37.08       28.32      2.75 o 
  -5   0   1      150.40      159.49      4.18 o 
  -4   0   1        0.02        0.33      0.79 o 
  -3   0   1      656.45      674.26     11.94 o 
  -2   0   1      492.06      611.42     10.63 o 
  -1   0   1      164.66      155.28      4.02 o 
   0   0   1      812.16      958.00     22.54 o 
   1   0   1     2739.96     3142.29    103.41 o 
   2   0   1     4124.00     4410.64     70.83 o 
   3   0   1      399.11      380.47      7.24 o 
   4   0   1      295.15      258.39      5.63 o 
   5   0   1        1.83        0.40      1.08 o 
   6   0   1       28.44       26.01      2.64 o 
   7   0   1        8.34        6.07      3.44 o 
   8   0   1      109.09      113.88     10.42 o 
   9   0   1        2.51        9.98      2.45 o 
  10   0   1        4.54        7.35      1.99 o 
 -10   1   1        4.15       10.18      4.44 o 
  -9   1   1       92.74       85.47      5.73 o 
  -8   1   1        0.64        2.75      4.20 o 
  -7   1   1        1.55        4.74      2.19 o 
  -6   1   1     1393.44     1424.34     29.41 o 
  -5   1   1      290.36      281.08      6.37 o 
  -4   1   1      102.35      114.33      3.31 o 
  -3   1   1     3627.49     4199.33     67.92 o 
  -2   1   1        3.74        1.62      0.80 o 
  -1   1   1     4087.27     5128.51    150.20 o 
   0   1   1      199.46      201.37      4.33 o 
   1   1   1     4081.56     4441.19     89.69 o 
   2   1   1     4387.89     4770.29     76.59 o 
   3   1   1      724.19      692.13     12.19 o 
   4   1   1      761.24      852.30     15.07 o 
   5   1   1      203.29      221.92      5.26 o 
   6   1   1      397.12      372.50      9.86 o 
   7   1   1        0.10        0.90      3.52 o 
   8   1   1       32.46       25.43      8.53 o 
   9   1   1       28.71       35.79      3.74 o 
  10   1   1        8.62        9.37      1.90 o 
  -9   2   1       30.21       30.92      3.38 o 
  -8   2   1        8.69        8.18      2.84 o 
  -7   2   1       53.60       49.03      4.64 o 
  -6   2   1       50.74       47.60      3.37 o 
  -5   2   1      142.25      150.81      4.31 o 
  -4   2   1      139.77      120.44      3.45 o 
  -3   2   1       97.09      114.77      3.32 o 
  -2   2   1      200.87      205.48      4.18 o 
  -1   2   1       36.14       12.35      1.28 o 
   0   2   1        0.63       -0.40      0.40 o 
   1   2   1     1114.42     1153.70     20.02 o 
   2   2   1     8998.58    10057.92    160.80 o 
   3   2   1        2.74        0.83      0.58 o 
   4   2   1       10.20       22.71      1.52 o 
   5   2   1       48.80       47.47      2.80 o 
   6   2   1       76.33       61.53      3.45 o 
   7   2   1        6.23        4.64      2.03 o 
   8   2   1       15.71       10.98      2.61 o 
   9   2   1       71.35       68.17      5.19 o 
  10   2   1        4.74       11.06      2.07 o 
  -9   3   1        0.06        0.48      3.96 o 
  -8   3   1        0.01       -0.67      2.38 o 
  -7   3   1       41.13       33.14      4.01 o 
  -6   3   1      599.00      572.03     17.20 o 
  -5   3   1       92.22       98.45      5.26 o 
  -4   3   1     3205.46     3309.90     54.43 o 
  -3   3   1      512.40      511.32      9.51 o 
  -2   3   1     1733.70     1810.96     33.76 o 
  -1   3   1     8304.74     9259.51    243.22 o 
   0   3   1     4028.38     4393.25     97.58 o 
   1   3   1    12557.81    12921.42    206.91 o 
   2   3   1     6903.72     7545.39    120.74 o 
   3   3   1     1470.75     1436.11     24.11 o 
   4   3   1       29.43       39.59      2.41 o 
   5   3   1     2096.94     2065.77     40.60 o 
   6   3   1       30.99       30.95      2.62 o 
   7   3   1       18.90       17.47      2.62 o 
   8   3   1      341.49      348.53     10.64 o 
   9   3   1       21.96       18.24      3.11 o 
  10   3   1        7.37       18.73      5.36 o 
  -9   4   1        0.50        2.62      5.06 o 
  -8   4   1       18.05       22.20     10.04 o 
  -7   4   1        8.23        7.01      3.03 o 
  -6   4   1       17.98       16.73      2.62 o 
  -5   4   1      190.66      170.19      5.91 o 
  -4   4   1        2.44        6.46      1.23 o 
  -3   4   1     1171.54     1238.51     21.22 o 
  -2   4   1      984.46     1104.59     18.82 o 
  -1   4   1      421.07      490.55     12.09 o 
   0   4   1       76.40       90.82      2.34 o 
   1   4   1      229.91      260.19      5.14 o 
   2   4   1        0.04        0.50      0.69 o 
   3   4   1      551.46      544.60     10.07 o 
   4   4   1      346.91      358.29      7.24 o 
   5   4   1      123.11      128.38      4.85 o 
   6   4   1      337.67      323.45      9.12 o 
   7   4   1        1.71        0.23      1.74 o 
   8   4   1       11.57        7.94      2.50 o 
   9   4   1        3.45        5.77      2.13 o 
  10   4   1        0.02        2.24      1.70 o 
  -9   5   1       50.51       48.28      5.09 o 
  -8   5   1      161.78      129.10      7.86 o 
  -7   5   1       10.91        9.60      3.44 o 
  -6   5   1       43.27       39.77      3.35 o 
  -5   5   1       41.19       38.44      2.97 o 
  -4   5   1      259.07      229.11      6.76 o 
  -3   5   1     1076.83     1069.26     21.94 o 
  -2   5   1     1396.84     1395.93     27.44 o 
  -1   5   1      468.86      470.84      8.75 o 
   0   5   1       45.82       63.81      2.13 o 
   1   5   1     5627.71     5929.45     95.35 o 
   2   5   1     1677.45     1758.29     29.34 o 
   3   5   1      158.03      147.34      3.81 o 
   4   5   1     3806.86     4068.65     66.41 o 
   5   5   1      149.60      127.77      4.81 o 
   6   5   1        2.84        3.99      1.77 o 
   7   5   1      681.28      621.30     15.48 o 
   8   5   1       72.56       62.93      4.46 o 
   9   5   1        9.67        6.55      1.95 o 
  10   5   1       62.09       73.57      6.73 o 
  -8   6   1        0.57        0.94      3.22 o 
  -7   6   1        7.93        8.16      3.34 o 
  -6   6   1        3.28        2.46      2.10 o 
  -5   6   1      757.82      770.92     17.63 o 
  -4   6   1      140.07      116.78      4.60 o 
  -3   6   1      916.85      897.31     19.11 o 
  -2   6   1      148.36      171.22      5.21 o 
  -1   6   1      332.93      399.83      7.83 o 
   0   6   1      846.03      868.91     15.30 o 
   1   6   1        9.25       13.19      1.91 o 
   2   6   1      449.26      468.18      9.07 o 
   3   6   1       51.21       55.49      2.36 o 
   4   6   1       20.19       20.29      1.91 o 
   5   6   1       24.65       20.91      2.51 o 
   6   6   1      116.27      103.45      4.74 o 
   7   6   1       29.85       23.85      3.29 o 
   8   6   1       10.82        7.77      2.52 o 
   9   6   1        0.01        2.00      1.65 o 
  10   6   1        0.13        3.09      1.99 o 
  -8   7   1        3.36        5.39      3.44 o 
  -7   7   1        2.15        2.31      2.67 o 
  -6   7   1        1.38        0.87      2.03 o 
  -5   7   1        4.04        3.73      1.95 o 
  -4   7   1        1.90        4.37      1.61 o 
  -3   7   1      219.04      211.57      7.61 o 
  -2   7   1      343.61      310.73      8.14 o 
  -1   7   1      365.71      315.80      6.71 o 
   0   7   1      175.35      196.67      4.72 o 
   1   7   1      506.64      591.60     11.19 o 
   2   7   1     1078.67     1053.00     18.65 o 
   3   7   1      198.05      183.27      4.81 o 
   4   7   1       92.33       93.21      3.33 o 
   5   7   1       63.52       57.53      3.46 o 
   6   7   1        3.75        1.71      1.87 o 
   7   7   1        2.44        1.57      1.93 o 
   8   7   1        2.53        2.15      3.45 o 
   9   7   1       79.19       76.81      9.65 o 
  10   7   1        0.02        3.68      1.95 o 
  -8   8   1       56.49       48.48      5.95 o 
  -7   8   1       30.16       33.31      7.22 o 
  -6   8   1       53.61       48.95      3.79 o 
  -5   8   1      256.15      246.48      8.27 o 
  -4   8   1      161.56      151.09      5.76 o 
  -3   8   1       40.49       34.05      2.76 o 
  -2   8   1     1670.91     1560.13     31.47 o 
  -1   8   1      200.89      182.81      6.82 o 
   0   8   1      893.69      899.12     16.60 o 
   1   8   1     1799.78     1834.07     31.17 o 
   2   8   1       67.79       65.11      2.78 o 
   3   8   1      241.81      213.81      8.49 o 
   4   8   1       34.85       24.10      2.15 o 
   5   8   1        3.45        5.66      2.26 o 
   6   8   1      151.42      133.35      5.85 o 
   7   8   1       71.36       69.28      4.56 o 
   8   8   1        4.53        2.77      2.09 o 
   9   8   1        0.01        6.73      2.68 o 
  -7   9   1        0.77        2.78      3.15 o 
  -6   9   1       37.78       34.40      3.30 o 
  -5   9   1      208.57      203.46      7.48 o 
  -4   9   1       18.41       11.59      2.53 o 
  -3   9   1      570.09      508.58     12.79 o 
  -2   9   1       49.03       57.21      3.38 o 
  -1   9   1      107.84      103.41      4.32 o 
   0   9   1      610.71      600.32     11.83 o 
   1   9   1      287.29      263.00      8.87 o 
   2   9   1      151.89      149.73      4.52 o 
   3   9   1      202.97      195.73      5.41 o 
   4   9   1      539.81      510.25     12.65 o 
   5   9   1       14.76       15.53      2.56 o 
   6   9   1        1.58        0.83      1.90 o 
   7   9   1       52.16       45.07      4.72 o 
   8   9   1        8.55        9.69      2.86 o 
   9   9   1        3.49        2.84      4.95 o 
  -7  10   1        6.19        2.48      3.54 o 
  -6  10   1       43.83       46.73      6.99 o 
  -5  10   1       92.52       81.62      4.71 o 
  -4  10   1      345.12      327.65     10.83 o 
  -3  10   1      126.66      110.10      5.08 o 
  -2  10   1      617.05      588.40     14.39 o 
  -1  10   1       18.85       12.77      2.35 o 
   0  10   1     1846.25     1773.14     35.55 o 
   1  10   1       54.93       58.98      2.98 o 
   2  10   1      513.59      482.50     10.29 o 
   3  10   1     1571.72     1465.57     26.13 o 
   4  10   1      398.52      358.07     12.64 o 
   5  10   1        8.13       10.53      3.06 o 
   6  10   1      114.80      104.07      6.50 o 
   7  10   1       18.04       26.04      5.16 o 
   8  10   1       58.95       49.64      4.80 o 
   9  10   1       49.38       62.01      6.55 o 
  -6  11   1        2.93        5.10      3.23 o 
  -5  11   1       17.82       25.40      2.73 o 
  -4  11   1        0.64        2.17      1.65 o 
  -3  11   1       15.63       12.03      2.56 o 
  -2  11   1      377.40      333.22      9.78 o 
  -1  11   1      214.48      229.65      7.63 o 
   0  11   1      121.95      109.83      5.96 o 
   1  11   1      407.56      381.49     10.35 o 
   2  11   1      547.77      546.68     14.02 o 
   3  11   1      205.89      183.14      6.52 o 
   4  11   1        4.71       10.99      3.10 o 
   5  11   1        1.29        5.51      2.67 o 
   6  11   1       31.68       34.13      3.91 o 
   7  11   1        4.11        5.31      1.90 o 
   8  11   1        0.56        2.59      1.48 o 
  -6  12   1        0.03        2.48      2.31 o 
  -5  12   1       84.54       99.08      5.18 o 
  -4  12   1      194.11      171.58      8.52 o 
  -3  12   1        0.89        5.80      1.98 o 
  -2  12   1        3.79        0.55      2.38 o 
  -1  12   1        8.10        6.68      2.67 o 
   0  12   1        9.30        8.00      2.99 o 
   1  12   1       64.21       54.20      4.82 o 
   2  12   1      329.64      298.19      9.07 o 
   3  12   1       59.62       59.66      5.25 o 
   4  12   1       39.99       42.59      4.24 o 
   5  12   1       12.08       11.85      3.11 o 
   6  12   1        0.66        3.98      1.92 o 
   7  12   1        4.81       13.40      2.33 o 
   8  12   1       35.16       35.75      4.66 o 
  -4  13   1       14.00       20.70      2.83 o 
  -3  13   1        1.51        7.21      1.75 o 
  -2  13   1       11.77       12.66      3.04 o 
  -1  13   1       56.48       53.27      9.00 o 
   0  13   1        1.55        4.01      2.78 o 
   1  13   1        2.54        3.45      2.80 o 
   2  13   1       34.70       41.76      4.67 o 
   3  13   1       63.46       60.74      4.22 o 
   4  13   1       19.83       28.90      3.86 o 
   5  13   1       24.93       34.02      6.66 o 
   6  13   1        6.67        7.51      4.04 o 
   7  13   1        8.50       15.03      2.40 o 
  -3  14   1       20.86       22.47      2.49 o 
  -2  14   1        5.56        6.93      4.84 o 
  -1  14   1       23.64       20.45      3.17 o 
   0  14   1       36.68       48.83      4.59 o 
   1  14   1        3.94        4.14      2.24 o 
   2  14   1       33.69       28.50      3.93 o 
   3  14   1       10.70       10.22      3.46 o 
   4  14   1       25.93       26.94      3.10 o 
   5  14   1       10.15       21.64      5.20 o 
   6  14   1        1.29        3.63      2.45 o 
  -2  15   1      298.78      311.76     16.80 o 
  -1  15   1        0.27        4.94      4.93 o 
   0  15   1        7.57        9.70      2.84 o 
   1  15   1       63.66       69.00      8.73 o 
   2  15   1       75.91       72.93      5.54 o 
   3  15   1        1.11        9.86      3.31 o 
   4  15   1       28.46       43.39      5.35 o 
   0  16   1       15.14       23.17      3.53 o 
   1  16   1       16.93       22.26      3.44 o 
   2  16   1        0.40       -1.68      1.68 o 
   3  16   1       13.78       15.82      3.42 o 
  -1 -15   2        7.46        8.62      6.55 o 
  -2 -14   2        0.13       -2.07      4.91 o 
  -1 -14   2       56.70       71.98      9.60 o 
   0 -14   2        9.10        6.33      5.35 o 
   1 -14   2        2.81        0.36      5.46 o 
  -6 -13   2       29.12       20.04      4.95 o 
  -5 -13   2      123.84       91.43      8.29 o 
  -4 -13   2        1.49       13.31      3.75 o 
  -2 -13   2       14.99       16.04      5.78 o 
  -1 -13   2       37.16       27.90      6.95 o 
   0 -13   2        0.54        4.83      2.53 o 
   1 -13   2        9.71       20.27      5.31 o 
   2 -13   2      104.65      122.90      7.36 o 
   3 -13   2        1.86        7.81      2.11 o 
   4 -13   2        1.50        6.04      2.44 o 
  -6 -12   2       10.27       14.15      3.93 o 
  -5 -12   2       52.40       54.41      6.44 o 
  -4 -12   2        0.08        0.55      3.46 o 
  -3 -12   2       56.80       56.79      4.88 o 
  -2 -12   2       16.64       26.39      4.23 o 
  -1 -12   2       56.05       52.50      4.84 o 
   0 -12   2       14.96       19.39      3.18 o 
   1 -12   2       34.12       42.48      3.64 o 
   2 -12   2       25.35       22.79      3.36 o 
   3 -12   2       50.55       57.05      3.95 o 
   4 -12   2       13.52       20.70      3.25 o 
   5 -12   2       18.38       22.23      3.27 o 
  -7 -11   2        3.79       12.51      4.04 o 
  -6 -11   2        1.69        8.04      2.80 o 
  -5 -11   2       15.27       13.57      2.79 o 
  -4 -11   2        0.55        2.09      2.09 o 
  -3 -11   2      217.20      178.44      6.68 o 
  -2 -11   2      311.31      267.28      7.41 o 
  -1 -11   2       23.95       22.28      3.24 o 
   0 -11   2       65.50       61.30      4.79 o 
   1 -11   2      122.58      111.30      5.99 o 
   2 -11   2       24.20       27.14      3.40 o 
   3 -11   2      129.51      143.14      6.29 o 
   4 -11   2        3.10        5.73      1.83 o 
   5 -11   2        0.68        5.08      3.28 o 
   6 -11   2       14.65       25.97      3.95 o 
  -7 -10   2       11.10       23.75      2.96 o 
  -6 -10   2       12.68       22.83      3.81 o 
  -5 -10   2       10.43       10.39      2.59 o 
  -4 -10   2      101.51       88.27      4.62 o 
  -3 -10   2      162.29      175.27      5.57 o 
  -2 -10   2       31.88       27.21      2.45 o 
  -1 -10   2      455.22      411.44     11.09 o 
   0 -10   2      595.53      581.42     14.49 o 
   1 -10   2       69.63       68.44      7.24 o 
   2 -10   2        0.11        0.29      1.70 o 
   3 -10   2      106.30      108.44      5.43 o 
   4 -10   2        0.06        0.44      1.70 o 
   5 -10   2        0.16        6.52      2.75 o 
   6 -10   2        4.37        7.08      1.78 o 
  -8  -9   2       13.54       30.80      3.43 o 
  -7  -9   2        3.72        6.58      2.77 o 
  -6  -9   2       74.43       71.44      4.46 o 
  -5  -9   2       79.97       72.06      4.32 o 
  -4  -9   2       97.80       91.58      5.90 o 
  -3  -9   2       74.12       58.00      2.98 o 
  -2  -9   2        1.52        4.09      1.50 o 
  -1  -9   2     2557.13     2549.30     49.92 o 
   0  -9   2      106.39      101.46      5.78 o 
   1  -9   2        1.24        2.56      1.71 o 
   2  -9   2      265.67      244.45      7.90 o 
   3  -9   2      341.66      326.20      9.82 o 
   4  -9   2       59.39       54.47      3.98 o 
   5  -9   2      241.14      267.25      9.17 o 
   6  -9   2       94.58       97.14      5.47 o 
   7  -9   2        2.98        4.69      2.14 o 
  -9  -8   2        0.45        8.48      3.26 o 
  -8  -8   2       26.79       33.06      6.13 o 
  -7  -8   2        7.86        6.82      2.68 o 
  -6  -8   2        8.15        9.55      2.65 o 
  -5  -8   2      243.20      213.93      7.35 o 
  -4  -8   2        8.35        9.51      2.13 o 
  -3  -8   2        5.53        4.33      1.72 o 
  -2  -8   2      648.74      634.50     15.07 o 
  -1  -8   2       67.70       58.10      3.49 o 
   0  -8   2        5.23        4.87      1.52 o 
   1  -8   2       10.86        6.61      1.92 o 
   2  -8   2        0.33       -0.03      1.47 o 
   3  -8   2      404.50      368.26     10.33 o 
   4  -8   2       24.32       22.72      3.51 o 
   5  -8   2       10.25       16.86      6.03 o 
   6  -8   2       60.26       55.30      4.20 o 
   7  -8   2        0.01        3.54      2.04 o 
  -9  -7   2       15.60       22.64      3.11 o 
  -8  -7   2       10.53       12.53      2.75 o 
  -7  -7   2      148.68      115.90      6.27 o 
  -6  -7   2       51.41       59.02      4.00 o 
  -5  -7   2        0.03       -0.25      1.57 o 
  -4  -7   2        0.13       -1.40      1.40 o 
  -3  -7   2      210.40      194.97      5.27 o 
  -2  -7   2        2.19        2.84      1.28 o 
  -1  -7   2     2276.05     2392.26     40.24 o 
   0  -7   2      120.91      116.24      3.73 o 
   1  -7   2      173.29      156.90      8.80 o 
   2  -7   2      151.12      133.84      5.01 o 
   3  -7   2      167.17      156.34      5.86 o 
   4  -7   2       42.12       39.56      3.39 o 
   5  -7   2      336.90      313.31      9.58 o 
   6  -7   2       52.13       49.43      4.08 o 
   7  -7   2       63.10       74.78      4.97 o 
   8  -7   2        0.56       -1.96      3.24 o 
  -9  -6   2        5.51       17.22      2.91 o 
  -8  -6   2        2.82        4.78      3.27 o 
  -7  -6   2       11.88       11.84      3.39 o 
  -6  -6   2       46.00       45.04      3.64 o 
  -5  -6   2       39.65       41.28      3.16 o 
  -4  -6   2      701.57      653.78     31.17 o 
  -3  -6   2      171.05      171.28      4.69 o 
  -2  -6   2       40.95       42.40      2.24 o 
  -1  -6   2     1650.01     1791.62     30.41 o 
   0  -6   2     3616.85     3820.04     62.52 o 
   1  -6   2       19.32       29.62      1.82 o 
   2  -6   2        2.75        3.69      1.37 o 
   3  -6   2        2.81        1.97      1.73 o 
   4  -6   2       85.91       79.42      4.28 o 
   5  -6   2        6.52        9.28      2.19 o 
   6  -6   2        2.34        0.59      2.10 o 
   7  -6   2       58.07       56.87      4.90 o 
   8  -6   2        9.97       11.38      4.60 o 
 -10  -5   2        0.50        0.53      1.49 o 
  -9  -5   2        0.19        5.48      1.84 o 
  -8  -5   2        3.33        4.74      2.17 o 
  -7  -5   2      159.88      142.52      6.36 o 
  -6  -5   2      168.44      157.31      6.25 o 
  -5  -5   2      112.23       99.34      6.92 o 
  -4  -5   2      104.41       82.91      3.79 o 
  -3  -5   2       60.07       46.68      2.24 o 
  -2  -5   2      265.53      278.38      7.30 o 
  -1  -5   2       30.40       41.94      2.04 o 
   0  -5   2        1.40        0.17      0.85 o 
   1  -5   2     4311.06     4928.21     79.84 o 
   2  -5   2       40.61       32.71      2.25 o 
   3  -5   2     1846.00     1895.35     37.41 o 
   4  -5   2       46.71       42.13      2.92 o 
   5  -5   2       39.97       51.02      3.64 o 
   6  -5   2      354.92      336.83     10.17 o 
   7  -5   2       14.38       15.15      3.83 o 
   8  -5   2        2.68        4.28      3.17 o 
   9  -5   2       65.08       62.52      9.93 o 
 -10  -4   2        0.93        4.12      2.64 o 
  -9  -4   2        5.39       17.60      3.27 o 
  -8  -4   2      155.51      178.79      7.45 o 
  -7  -4   2        6.10        8.71      2.49 o 
  -6  -4   2       86.66      113.67      7.71 o 
  -5  -4   2     1116.83     1065.97     24.44 o 
  -4  -4   2        7.36        9.54      2.03 o 
  -3  -4   2      220.71      242.03      7.72 o 
  -2  -4   2     4109.87     4457.33     72.24 o 
  -1  -4   2     3284.44     3831.54     71.52 o 
   0  -4   2      185.58      162.58      3.87 o 
   1  -4   2     4828.70     5120.80     82.65 o 
   2  -4   2       52.03       50.43      2.68 o 
   3  -4   2      230.87      194.17      5.80 o 
   4  -4   2      538.38      534.55     12.57 o 
   5  -4   2        9.98        9.47      2.13 o 
   6  -4   2        6.65        8.07      2.40 o 
   7  -4   2        0.13        4.14      3.11 o 
   8  -4   2       25.89       25.55      4.75 o 
   9  -4   2        5.31        2.83      3.31 o 
 -10  -3   2        0.23        8.47      2.08 o 
  -9  -3   2       10.66       17.67      3.66 o 
  -8  -3   2        8.38        9.74      2.84 o 
  -7  -3   2       11.33        9.96      2.37 o 
  -6  -3   2      205.00      181.25      6.53 o 
  -5  -3   2      197.17      193.92      6.40 o 
  -4  -3   2     2146.25     2325.24     45.22 o 
  -3  -3   2      871.73     1006.88     17.59 o 
  -2  -3   2     1975.32     2198.84     36.22 o 
  -1  -3   2      408.68      439.03     21.01 o 
   0  -3   2      159.50      157.46      3.54 o 
   1  -3   2     4183.11     4629.73     74.53 o 
   2  -3   2      242.68      314.38      7.52 o 
   3  -3   2     5911.30     6357.32    117.81 o 
   4  -3   2       78.57       77.68      3.61 o 
   5  -3   2      165.17      140.19      5.31 o 
   6  -3   2       96.81       98.34      4.75 o 
   7  -3   2      108.30       87.91      6.04 o 
   8  -3   2        0.20        1.94      4.86 o 
   9  -3   2       16.99       18.62      2.87 o 
 -10  -2   2        4.96       14.31      2.64 o 
  -9  -2   2      133.23      141.13      6.49 o 
  -8  -2   2      161.74      166.54      6.95 o 
  -7  -2   2       23.48       25.33      3.00 o 
  -6  -2   2      912.95      970.58     21.31 o 
  -5  -2   2       19.19       22.18      2.47 o 
  -4  -2   2     2470.02     2859.65     65.62 o 
  -3  -2   2     2937.69     3341.68     68.07 o 
  -2  -2   2     3586.88     4330.96    135.65 o 
  -1  -2   2      599.82      727.93     21.25 o 
   0  -2   2    17913.67    20756.43    332.87 o 
   1  -2   2     1988.91     2030.01     34.62 o 
   2  -2   2       28.01       27.65      1.26 o 
   3  -2   2     5692.68     5808.00     93.67 o 
   4  -2   2      463.57      514.38     13.60 o 
   5  -2   2      614.01      601.77     13.89 o 
   6  -2   2      231.23      213.22      7.74 o 
   7  -2   2      119.79       97.88      6.25 o 
   8  -2   2       18.44       25.24      3.77 o 
   9  -2   2       56.28       49.70      4.87 o 
 -10  -1   2        1.37        2.94      4.98 o 
  -9  -1   2       22.95       26.80      5.95 o 
  -8  -1   2       15.94       13.56      3.71 o 
  -7  -1   2       79.04       70.49      4.11 o 
  -6  -1   2      215.87      190.08      6.57 o 
  -5  -1   2        3.19        1.93      1.40 o 
  -4  -1   2      675.19      674.85     14.68 o 
  -3  -1   2     1133.04     1390.29     23.45 o 
  -2  -1   2    11488.29    13938.46    222.81 o 
  -1  -1   2       42.36       30.36      3.38 o 
   0  -1   2     1432.11     1939.80     31.54 o 
   1  -1   2        0.09       -0.44      0.44 o 
   2  -1   2      432.38      361.25      6.77 o 
   3  -1   2       64.36       62.30      2.32 o 
   4  -1   2        6.13       10.97      1.36 o 
   5  -1   2       66.94       61.70      2.74 o 
   6  -1   2       17.64       12.78      2.22 o 
   7  -1   2       21.34       19.29      3.75 o 
   8  -1   2        2.27        3.92      4.44 o 
   9  -1   2        4.10       21.26      3.40 o 
  10  -1   2       28.86       25.77      3.92 o 
 -10   0   2       12.06       13.32      3.04 o 
  -9   0   2        2.47        2.27      4.26 o 
  -8   0   2        8.50        7.54      2.91 o 
  -7   0   2       41.83       36.96      3.17 o 
  -6   0   2     1065.83     1055.16     22.74 o 
  -5   0   2       81.33       71.33      5.41 o 
  -4   0   2     2864.96     3338.63     54.68 o 
  -3   0   2     3068.74     3987.63     74.59 o 
  -2   0   2    19251.37    24678.81    395.75 o 
  -1   0   2     2305.83     3155.67     58.71 o 
   0   0   2      524.89      652.27     23.78 o 
   1   0   2      252.88      281.81      9.30 o 
   2   0   2    11324.70    12512.23    294.31 o 
   3   0   2     3367.75     3750.56     60.83 o 
   4   0   2     1895.68     2005.71     33.60 o 
   5   0   2     1615.71     1535.50     26.47 o 
   6   0   2      167.96      164.30      7.88 o 
   7   0   2        0.88        0.95      2.18 o 
   8   0   2      122.01      112.51     10.71 o 
   9   0   2       75.51       58.49      5.18 o 
  10   0   2        0.61       -1.56      4.35 o 
 -10   1   2       12.11       13.57      3.96 o 
  -9   1   2       42.78       51.47      4.38 o 
  -8   1   2        2.21        3.87      2.44 o 
  -7   1   2        3.84        4.18      2.02 o 
  -6   1   2      267.78      249.36      8.28 o 
  -5   1   2       19.45       14.45      1.62 o 
  -4   1   2      442.22      499.90      9.89 o 
  -3   1   2       47.88       58.19      2.05 o 
  -2   1   2      155.97      164.42      3.52 o 
  -1   1   2      701.15      804.11     14.17 o 
   0   1   2       58.45       43.90      1.15 o 
   1   1   2        1.87       -0.63      0.63 o 
   2   1   2     2452.11     2920.83     62.03 o 
   3   1   2        3.03        6.32      0.98 o 
   4   1   2     1155.48     1186.85     20.51 o 
   5   1   2       69.08       61.60      2.63 o 
   6   1   2      290.12      292.44      8.28 o 
   7   1   2      164.38      147.16      8.96 o 
   8   1   2       56.21       59.41      7.15 o 
   9   1   2       42.69       33.12      4.11 o 
  10   1   2       26.52       28.97      3.55 o 
  -9   2   2       10.81       11.95      3.08 o 
  -8   2   2       59.59       40.49      4.66 o 
  -7   2   2       14.92       13.62      3.37 o 
  -6   2   2        2.96        5.43      2.17 o 
  -5   2   2     1061.65     1077.77     19.32 o 
  -4   2   2     3886.91     4332.90     70.56 o 
  -3   2   2       17.43       19.43      1.38 o 
  -2   2   2     5550.41     6183.61    106.26 o 
  -1   2   2    14258.21    16489.48    264.96 o 
   0   2   2     6932.94     7301.06    125.49 o 
   1   2   2       53.65       49.66      1.52 o 
   2   2   2     9440.50     9969.99    162.21 o 
   3   2   2      161.33      163.83      3.77 o 
   4   2   2     1157.90     1232.36     21.19 o 
   5   2   2      150.88      127.35      3.70 o 
   6   2   2       43.71       33.81      3.31 o 
   7   2   2      338.72      328.36      9.56 o 
   8   2   2        4.90        5.85      2.37 o 
   9   2   2       17.45       26.49      8.11 o 
  10   2   2       18.00       30.11      3.18 o 
  -9   3   2       21.64       32.46      4.47 o 
  -8   3   2        0.02       -0.25      2.27 o 
  -7   3   2      252.24      242.84     10.26 o 
  -6   3   2      543.55      539.65     16.46 o 
  -5   3   2      342.46      331.45      7.46 o 
  -4   3   2     1662.63     1787.70     30.34 o 
  -3   3   2      107.76      108.81      3.04 o 
  -2   3   2      214.71      195.19      4.18 o 
  -1   3   2     2547.58     2829.67     46.41 o 
   0   3   2      772.10      777.28     26.22 o 
   1   3   2     2381.73     2430.51     39.48 o 
   2   3   2     1151.88     1191.71     19.95 o 
   3   3   2     2153.91     2136.71     35.24 o 
   4   3   2      775.99      815.21     14.54 o 
   5   3   2      252.78      231.91      5.95 o 
   6   3   2        4.82        4.82      2.42 o 
   7   3   2        2.53        1.58      1.82 o 
   8   3   2        4.24        0.65      2.13 o 
  10   3   2       18.26       20.45      2.56 o 
  -9   4   2       10.01       12.16      2.91 o 
  -8   4   2        7.50        9.66      3.06 o 
  -7   4   2       25.55       20.69      3.65 o 
  -6   4   2       62.47       59.13      4.58 o 
  -5   4   2       66.76       66.91      3.57 o 
  -4   4   2       11.23        7.17      1.32 o 
  -3   4   2      110.54      119.67      3.74 o 
  -2   4   2     8858.62     9681.37    154.78 o 
  -1   4   2       25.40       23.78      1.18 o 
   0   4   2     5968.70     6345.40    101.67 o 
   1   4   2     1180.47     1152.10     19.25 o 
   2   4   2        1.68        2.37      1.09 o 
   3   4   2      183.15      161.40      3.79 o 
   4   4   2     1500.46     1545.93     26.24 o 
   5   4   2        1.34        5.86      1.84 o 
   6   4   2      229.30      211.83      6.86 o 
   7   4   2        0.31       -0.25      1.66 o 
   8   4   2       25.93       33.97      3.69 o 
   9   4   2       65.95       63.50      4.25 o 
  10   4   2        0.31        2.57      4.67 o 
  -9   5   2       22.11       25.15      4.95 o 
  -8   5   2        8.18       10.41      4.13 o 
  -7   5   2       10.11        6.69      2.85 o 
  -6   5   2       23.43       18.36      4.04 o 
  -5   5   2      903.56      854.01     18.80 o 
  -4   5   2      842.05      868.87     18.62 o 
  -3   5   2       53.58       48.22      2.08 o 
  -2   5   2      167.15      106.67      2.92 o 
  -1   5   2      201.48      231.55      4.87 o 
   0   5   2        2.36        5.58      0.86 o 
   1   5   2     2368.89     2509.96     41.06 o 
   2   5   2      335.92      301.02      6.09 o 
   3   5   2      279.74      272.77      5.83 o 
   4   5   2      254.12      225.62      5.30 o 
   5   5   2      839.92      760.24     27.91 o 
   6   5   2        6.01        3.80      1.68 o 
   7   5   2      116.39       97.79      4.82 o 
   8   5   2       10.15       10.63      3.37 o 
   9   5   2        2.95        2.68      1.80 o 
  10   5   2       24.54       24.60      3.02 o 
  -9   6   2        0.19       -1.96      5.02 o 
  -8   6   2       47.42       42.53      4.46 o 
  -7   6   2       10.25        9.88      3.03 o 
  -6   6   2      315.76      285.54      8.91 o 
  -5   6   2      294.77      246.46      8.79 o 
  -4   6   2       42.57       39.50      2.77 o 
  -3   6   2       90.26       81.44      3.57 o 
  -2   6   2      281.71      299.68      6.33 o 
  -1   6   2     6415.48     6990.39    112.33 o 
   0   6   2      176.76      169.01      3.99 o 
   1   6   2       59.43       42.36      3.71 o 
   2   6   2        1.29        5.33      1.07 o 
   3   6   2       55.07       59.73      2.87 o 
   4   6   2     1329.62     1335.21     23.18 o 
   5   6   2       31.52       26.35      2.55 o 
   6   6   2      191.78      173.92      6.24 o 
   7   6   2       83.94       69.83      4.28 o 
   8   6   2       63.74       67.79      4.45 o 
   9   6   2        3.02        2.87      1.93 o 
  10   6   2       64.43       76.39      4.69 o 
  -8   7   2       10.62        9.25      3.16 o 
  -7   7   2        8.30        6.29      3.15 o 
  -6   7   2       36.87       45.46      3.83 o 
  -5   7   2       84.79       89.08      4.50 o 
  -4   7   2      223.48      210.41      6.77 o 
  -3   7   2       33.49       32.15      3.30 o 
  -2   7   2     1934.39     2009.80     39.17 o 
  -1   7   2      322.05      299.42      7.13 o 
   0   7   2      497.54      437.34      8.59 o 
   1   7   2       43.65       48.05      2.12 o 
   2   7   2        1.23        5.27      1.23 o 
   3   7   2      319.10      295.65      6.67 o 
   4   7   2      413.14      394.16      8.41 o 
   5   7   2        0.56        0.82      1.97 o 
   6   7   2       41.90       28.83      2.95 o 
   7   7   2       58.46       56.33      3.93 o 
   8   7   2       20.88       19.50      3.07 o 
   9   7   2        0.43        3.23      2.75 o 
  10   7   2       18.77       27.27      4.12 o 
  -8   8   2        5.25        5.69      3.55 o 
  -7   8   2       26.90       20.00      4.26 o 
  -6   8   2       53.57       54.49      3.93 o 
  -5   8   2      366.26      371.11     10.57 o 
  -4   8   2       33.34       31.33      2.79 o 
  -3   8   2       91.23       76.99      3.82 o 
  -2   8   2       21.06       17.45      2.18 o 
  -1   8   2        3.31        3.17      1.12 o 
   0   8   2       11.02       11.42      1.47 o 
   1   8   2     1556.83     1563.36     26.79 o 
   2   8   2        5.76        9.38      1.42 o 
   3   8   2        3.12        0.82      1.80 o 
   4   8   2      520.33      516.09     10.58 o 
   5   8   2        0.00        2.26      1.76 o 
   6   8   2      273.56      253.12      8.24 o 
   7   8   2      111.51      100.42      8.85 o 
   8   8   2       21.49       17.04      4.16 o 
   9   8   2        6.41        8.96      7.00 o 
  -8   9   2        3.62        5.96      5.78 o 
  -7   9   2       22.32       25.23      4.55 o 
  -6   9   2       58.36       66.39      4.30 o 
  -5   9   2       20.89       21.48      3.07 o 
  -4   9   2      644.36      589.69     14.60 o 
  -3   9   2        7.89        6.95      2.93 o 
  -2   9   2     1239.15     1212.49     25.30 o 
  -1   9   2      215.03      199.80      6.23 o 
   0   9   2      371.15      327.76      7.31 o 
   1   9   2       24.77       21.95      1.94 o 
   2   9   2     1210.71     1154.73     20.68 o 
   3   9   2        5.38        5.01      1.45 o 
   4   9   2       23.86       30.26      2.39 o 
   5   9   2      126.56      121.71      6.54 o 
   6   9   2       42.93       36.32      4.05 o 
   7   9   2        2.81        5.62      3.11 o 
   8   9   2       10.19       12.97      5.02 o 
   9   9   2        0.00        5.35      8.53 o 
  -7  10   2        0.33        1.96      3.44 o 
  -6  10   2       42.39       40.81      3.28 o 
  -5  10   2       47.75       52.14      3.81 o 
  -4  10   2       34.40       30.38      3.04 o 
  -3  10   2      462.13      453.69     18.81 o 
  -2  10   2      613.28      543.29     21.68 o 
  -1  10   2      133.79      117.44      4.81 o 
   0  10   2      481.21      454.68      9.61 o 
   1  10   2       91.40       82.42      3.31 o 
   2  10   2       33.86       34.83      2.79 o 
   3  10   2      155.73      147.17      5.50 o 
   4  10   2      108.97      109.63      6.07 o 
   5  10   2      251.18      252.33     10.24 o 
   6  10   2       25.06       31.58      4.11 o 
   7  10   2        8.51       18.97      3.26 o 
   8  10   2        2.86        7.05      3.53 o 
   9  10   2       19.89       37.18     14.77 o 
  -7  11   2       11.16       15.64      6.33 o 
  -6  11   2        2.11        6.88      2.10 o 
  -5  11   2       29.77       31.05      3.03 o 
  -4  11   2        2.97        8.85      2.24 o 
  -3  11   2      210.91      191.22      8.26 o 
  -2  11   2       12.72        8.73      2.16 o 
  -1  11   2      251.96      223.33      9.46 o 
   0  11   2        0.43        2.72      2.08 o 
   1  11   2        0.61        2.37      1.77 o 
   2  11   2       16.17       16.11      2.55 o 
   3  11   2      552.96      510.43     16.01 o 
   4  11   2       54.45       43.39      4.23 o 
   5  11   2       78.90       73.11      5.41 o 
   6  11   2        0.02       -1.52      2.53 o 
   7  11   2        0.91        5.11      1.85 o 
   8  11   2       14.99       21.19      3.07 o 
  -6  12   2        0.01        0.00      2.11 o 
  -5  12   2        8.73       21.77      2.62 o 
  -4  12   2       10.71        8.06      2.22 o 
  -3  12   2       34.05       33.80      6.46 o 
  -2  12   2      121.94      133.93     14.07 o 
  -1  12   2        0.01       -0.37      2.10 o 
   0  12   2       90.38       87.67      5.75 o 
   1  12   2       38.70       26.82      4.44 o 
   2  12   2       31.04       26.04      2.94 o 
   3  12   2        0.66        1.93      1.99 o 
   4  12   2      121.67      121.68      6.79 o 
   5  12   2        8.60        5.45      2.81 o 
   6  12   2       30.33       36.61      3.77 o 
   7  12   2       20.52       27.25      3.19 o 
   8  12   2        5.46        8.41      2.05 o 
  -5  13   2        8.98       23.51      7.93 o 
  -4  13   2       86.66       87.15      7.29 o 
  -3  13   2        7.02       12.81      5.09 o 
  -2  13   2       25.35       25.28      3.49 o 
  -1  13   2      233.29      210.57     12.64 o 
   0  13   2      268.41      251.85     10.59 o 
   1  13   2       19.48       18.22      4.36 o 
   2  13   2       84.81       80.47      5.79 o 
   3  13   2       31.47       39.25      3.55 o 
   4  13   2        0.04        0.11      3.15 o 
   5  13   2       90.41       83.27      5.61 o 
   6  13   2       23.79       39.77      4.80 o 
   7  13   2       40.37       51.74      4.04 o 
  -4  14   2       63.04       96.57      6.25 o 
  -3  14   2        0.51        1.53      3.66 o 
  -2  14   2       10.13       15.55      3.13 o 
  -1  14   2        0.95        3.53      3.64 o 
   0  14   2       48.73       63.14      5.16 o 
   1  14   2       33.65       44.59      4.64 o 
   2  14   2       16.35       10.04      3.80 o 
   3  14   2       10.54       17.64      6.40 o 
   4  14   2       25.38       31.85      6.47 o 
   5  14   2        2.20        6.90      2.06 o 
   6  14   2       31.47       34.57      7.67 o 
   7  14   2        0.85        5.16      2.51 o 
  -2  15   2        1.74        6.19      3.02 o 
  -1  15   2        2.09        7.53      6.04 o 
   0  15   2       27.14       31.73      3.87 o 
   1  15   2       37.85       47.41      4.47 o 
   2  15   2       46.98       58.52      7.33 o 
   3  15   2       12.60       17.64      4.18 o 
   4  15   2       16.13       18.55      4.07 o 
   5  15   2        5.34       10.16      3.80 o 
   6  15   2        0.07        0.90      4.00 o 
  -1  16   2       47.92       63.17      6.29 o 
   0  16   2       21.89       31.16      3.64 o 
   1  16   2        0.07        3.72      1.72 o 
   2  16   2        0.32       -0.63      1.66 o 
   3  16   2        3.23       13.09      3.16 o 
   4  16   2        0.02        3.38      2.04 o 
  -1 -14   3       19.79       26.59      7.24 o 
   0 -14   3       56.50       68.08     10.44 o 
  -5 -13   3        1.19       12.51      2.95 o 
  -2 -13   3       21.42       16.08      6.36 o 
  -1 -13   3       29.51       28.26      7.06 o 
   0 -13   3       13.79       11.13      6.22 o 
   1 -13   3       29.12       26.99      7.27 o 
   2 -13   3       30.11       36.04      8.91 o 
   3 -13   3       18.02       26.88      7.42 o 
  -6 -12   3       14.53       24.51      4.29 o 
  -5 -12   3        7.47       11.17      3.20 o 
  -4 -12   3       39.47       36.30      5.46 o 
  -2 -12   3       16.38       19.09      6.55 o 
  -1 -12   3      227.59      191.99     14.24 o 
   0 -12   3        6.86        7.07      3.77 o 
   1 -12   3       12.33       19.97      8.62 o 
   2 -12   3        3.22        0.94      3.19 o 
   3 -12   3        7.54        9.79      3.70 o 
   4 -12   3        4.34        8.11      5.42 o 
  -6 -11   3        5.19       11.71      3.53 o 
  -5 -11   3        0.81        5.16      2.62 o 
  -4 -11   3        9.51        7.04      3.36 o 
  -3 -11   3       38.99       39.35      8.04 o 
  -2 -11   3        0.75        3.21      3.28 o 
  -1 -11   3        1.71        0.65      2.78 o 
   0 -11   3        3.68        1.50      2.07 o 
   1 -11   3        0.07        0.93      1.98 o 
   2 -11   3       63.03       51.90      3.99 o 
   3 -11   3        6.87        7.19      1.95 o 
   4 -11   3      245.93      286.73     12.59 o 
   5 -11   3        5.71        9.94      2.03 o 
  -7 -10   3       85.82       57.56      5.03 o 
  -6 -10   3       37.66       51.20      4.75 o 
  -5 -10   3        6.77        6.42      2.63 o 
  -4 -10   3       28.80       25.37      4.20 o 
  -3 -10   3      126.70      126.99      5.46 o 
  -2 -10   3       13.87       19.37      2.44 o 
  -1 -10   3       67.42       60.64      3.99 o 
   0 -10   3      262.60      251.81      9.65 o 
   1 -10   3      447.68      456.46     17.54 o 
   2 -10   3      176.18      166.60      6.94 o 
   3 -10   3       64.58       70.79      4.41 o 
   4 -10   3       39.09       43.55      3.97 o 
   5 -10   3       29.89       26.83      2.97 o 
   6 -10   3        0.11        2.43      1.96 o 
  -8  -9   3        1.74       -0.06      2.13 o 
  -7  -9   3        2.41        6.44      2.52 o 
  -6  -9   3        2.73        7.08      2.19 o 
  -5  -9   3       41.69       39.22      3.47 o 
  -4  -9   3       17.46       24.52      2.85 o 
  -3  -9   3        6.81        8.21      1.79 o 
  -2  -9   3       53.24       50.80      3.91 o 
  -1  -9   3       28.31       31.11      2.54 o 
   0  -9   3      244.45      246.32      7.80 o 
   1  -9   3      650.99      593.19     16.67 o 
   2  -9   3       31.27       33.42      3.01 o 
   3  -9   3        0.04        1.10      1.74 o 
   4  -9   3        1.54        3.21      1.91 o 
   5  -9   3       44.98       45.95      5.38 o 
   6  -9   3       58.09       66.74      4.68 o 
   7  -9   3        9.23       19.18      2.91 o 
  -9  -8   3        1.30       -2.15      4.95 o 
  -8  -8   3        1.50        2.82      2.07 o 
  -7  -8   3       26.05       22.78      3.13 o 
  -6  -8   3        0.39        1.54      2.14 o 
  -5  -8   3      113.16       81.39      5.27 o 
  -4  -8   3       39.84       41.81      3.23 o 
  -3  -8   3        0.09        0.56      1.24 o 
  -2  -8   3        0.09        0.93      1.32 o 
  -1  -8   3      601.14      528.80     12.61 o 
   0  -8   3      285.51      280.72      6.94 o 
   1  -8   3       64.48       59.05      3.53 o 
   2  -8   3       20.16       28.29      2.81 o 
   3  -8   3      433.07      451.44     12.02 o 
   4  -8   3        2.05        4.33      1.87 o 
   5  -8   3       15.78       16.47      2.82 o 
   6  -8   3       33.76       36.57      3.58 o 
   7  -8   3       19.34       19.81      4.17 o 
  -9  -7   3        0.84        1.09      2.47 o 
  -8  -7   3       31.47       35.01      3.74 o 
  -7  -7   3        9.89        4.36      2.38 o 
  -6  -7   3        0.58        0.38      1.96 o 
  -5  -7   3      111.31       75.92      4.19 o 
  -4  -7   3        0.15        0.85      1.53 o 
  -3  -7   3       32.07       27.77      2.15 o 
  -2  -7   3       22.64       20.74      1.94 o 
  -1  -7   3      222.40      218.99      5.74 o 
   0  -7   3      511.58      476.30     16.87 o 
   1  -7   3      230.08      226.27      6.93 o 
   2  -7   3      179.36      162.56      5.80 o 
   3  -7   3        7.26       11.99      2.26 o 
   4  -7   3      301.95      281.20      8.70 o 
   5  -7   3       58.29       49.89      3.64 o 
   6  -7   3       32.08       43.91      4.40 o 
   7  -7   3        5.46        4.56      2.46 o 
   8  -7   3        0.57        3.20      4.98 o 
  -9  -6   3        0.45       13.38      2.78 o 
  -8  -6   3       20.20       27.02      3.76 o 
  -7  -6   3       70.73       58.81      4.37 o 
  -6  -6   3       13.66       17.04      2.95 o 
  -5  -6   3       57.35       53.94      3.54 o 
  -4  -6   3      123.23      100.90      4.37 o 
  -3  -6   3      197.94      204.47      8.10 o 
  -2  -6   3      126.40      103.36      4.08 o 
  -1  -6   3      198.13      168.29      4.62 o 
   0  -6   3      844.04      814.36     14.98 o 
   1  -6   3        0.47        8.10      4.69 o 
   2  -6   3     1476.04     1485.00     30.06 o 
   3  -6   3      130.00      125.82      4.88 o 
   4  -6   3     2655.45     2570.89     50.63 o 
   5  -6   3       12.67        8.76      2.46 o 
   6  -6   3       50.92       53.05      4.07 o 
   7  -6   3       10.04       15.60      3.06 o 
   8  -6   3        3.92        5.15      3.65 o 
  -9  -5   3       17.57       33.30      6.76 o 
  -8  -5   3      163.22      146.13      6.73 o 
  -7  -5   3        6.29        3.65      2.43 o 
  -6  -5   3      378.69      356.42     10.52 o 
  -5  -5   3      243.55      193.02      6.68 o 
  -4  -5   3       16.23       18.85      2.32 o 
  -3  -5   3      756.12      685.01     14.36 o 
  -2  -5   3      252.94      207.79      6.68 o 
  -1  -5   3        4.35        2.18      1.05 o 
   0  -5   3     3561.58     3922.58     64.02 o 
   1  -5   3       30.95       38.79      2.84 o 
   2  -5   3      273.67      251.06      7.02 o 
   3  -5   3      373.70      356.77      9.26 o 
   4  -5   3      277.80      271.19      7.93 o 
   5  -5   3       34.74       34.69      3.40 o 
   6  -5   3      104.43       87.95      4.91 o 
   7  -5   3       25.84       19.60      3.15 o 
   8  -5   3       27.52       34.74      5.44 o 
 -10  -4   3        0.12        7.32      2.69 o 
  -9  -4   3       48.27       51.15      4.01 o 
  -8  -4   3       43.51       30.22      3.47 o 
  -7  -4   3        7.51        3.83      1.99 o 
  -6  -4   3        7.25        3.28      4.91 o 
  -5  -4   3      374.63      372.13     10.14 o 
  -4  -4   3       10.88       10.94      2.01 o 
  -3  -4   3      166.63      162.02      4.31 o 
  -2  -4   3      209.93      234.41      5.35 o 
  -1  -4   3       96.84      112.38      3.67 o 
   0  -4   3     1247.55     1474.72     24.95 o 
   1  -4   3        1.89        9.77      1.14 o 
   2  -4   3       73.96       54.23      2.76 o 
   3  -4   3      223.08      250.30      8.00 o 
   4  -4   3       19.74       19.92      2.07 o 
   5  -4   3      193.37      176.59      7.69 o 
   6  -4   3     1008.53      952.67     41.35 o 
   7  -4   3       76.22       70.30      5.80 o 
   8  -4   3        0.85       -2.33      2.33 o 
   9  -4   3       80.71       91.02      6.42 o 
 -10  -3   3       12.87       21.66      4.29 o 
  -9  -3   3        5.95       13.80      5.80 o 
  -8  -3   3       45.90       37.95      3.71 o 
  -7  -3   3       75.22       54.57      4.75 o 
  -6  -3   3      453.17      464.06     12.32 o 
  -5  -3   3        5.04        6.58      2.13 o 
  -4  -3   3     1194.57     1319.54     27.07 o 
  -3  -3   3     2043.14     2392.05     39.77 o 
  -2  -3   3      685.56      803.59     21.19 o 
  -1  -3   3       32.34       17.28      1.24 o 
   0  -3   3     1007.83     1205.36     20.43 o 
   1  -3   3      304.52      357.62      6.94 o 
   2  -3   3      461.54      421.22      9.19 o 
   3  -3   3     1589.26     1614.14     27.34 o 
   4  -3   3      623.77      574.97     13.33 o 
   5  -3   3     1566.07     1539.21     31.46 o 
   6  -3   3       39.16       38.62      3.21 o 
   7  -3   3       71.72       67.14      5.35 o 
   8  -3   3        6.89        7.48      3.20 o 
   9  -3   3       29.81       36.27      3.88 o 
 -10  -2   3       13.82       17.42      3.78 o 
  -9  -2   3        5.25       13.56      2.56 o 
  -8  -2   3       63.87       72.88      4.78 o 
  -7  -2   3        2.42        6.76      2.38 o 
  -6  -2   3       16.78       21.52      2.91 o 
  -5  -2   3      757.97      805.90     17.97 o 
  -4  -2   3     3661.21     4363.71     71.10 o 
  -3  -2   3      642.00      760.04     13.67 o 
  -2  -2   3      713.05      892.84     22.12 o 
  -1  -2   3     1989.58     2418.36     92.84 o 
   0  -2   3       13.33       21.89      1.63 o 
   1  -2   3       80.63       59.98      2.04 o 
   2  -2   3      215.83      199.99      4.36 o 
   3  -2   3       24.26       24.23      1.67 o 
   4  -2   3      114.11      143.15      3.97 o 
   5  -2   3        6.91        5.32      1.67 o 
   6  -2   3       13.88       15.68      2.44 o 
   7  -2   3       22.45       31.43      4.19 o 
   8  -2   3       32.74       26.54      3.65 o 
   9  -2   3        8.23       15.83      3.16 o 
 -10  -1   3       29.84       18.51      4.47 o 
  -9  -1   3       40.97       45.85      5.35 o 
  -8  -1   3        5.88        9.15      2.63 o 
  -7  -1   3        6.11        7.48      2.33 o 
  -6  -1   3      264.26      276.88      8.38 o 
  -5  -1   3        0.17        1.60      1.41 o 
  -4  -1   3      930.19     1150.33     20.05 o 
  -3  -1   3     5472.35     6780.80    114.10 o 
  -2  -1   3       73.54       81.03      3.76 o 
  -1  -1   3       69.07       72.05     10.50 o 
   0  -1   3     5973.10     8415.34    496.82 o 
   1  -1   3      482.95      494.86     12.56 o 
   2  -1   3      235.37      244.42      5.03 o 
   3  -1   3      594.29      584.58     12.18 o 
   4  -1   3      332.45      289.51      6.42 o 
   5  -1   3      251.25      210.57      8.88 o 
   6  -1   3      614.52      581.99     13.87 o 
   7  -1   3      190.27      162.07      7.76 o 
   8  -1   3       43.24       31.52      7.31 o 
   9  -1   3       25.68       37.26      4.28 o 
 -10   0   3        5.66        9.75      3.82 o 
  -9   0   3       28.99       43.89      4.05 o 
  -8   0   3       18.75       25.86      3.42 o 
  -7   0   3       62.17       61.29      3.96 o 
  -6   0   3      401.77      385.83     10.48 o 
  -5   0   3      340.01      357.18      9.32 o 
  -4   0   3       99.37       82.78      2.73 o 
  -3   0   3     2301.40     2929.60     47.96 o 
  -2   0   3     2323.97     2937.45     47.69 o 
  -1   0   3        2.40        0.88      0.70 o 
   0   0   3       96.62      126.17      3.32 o 
   1   0   3     1879.07     2159.80     48.70 o 
   2   0   3     1635.74     1757.68     29.06 o 
   3   0   3      121.59      138.03      3.58 o 
   4   0   3     1111.25     1175.66     20.49 o 
   5   0   3       85.29       85.24      3.24 o 
   6   0   3        1.67        1.75      1.33 o 
   7   0   3        9.23       11.02      3.01 o 
   8   0   3      130.14      122.10      7.26 o 
   9   0   3        3.40        8.80      2.73 o 
  10   0   3        0.41        2.26      8.00 o 
 -10   1   3       26.57       41.61      6.15 o 
  -9   1   3       56.39       62.62      4.77 o 
  -8   1   3       13.05        9.15      2.90 o 
  -7   1   3        0.83        2.23      2.08 o 
  -6   1   3      580.13      612.72     14.71 o 
  -5   1   3       50.82       50.99      3.23 o 
  -4   1   3      452.78      506.30      9.84 o 
  -3   1   3       62.72       44.59      1.84 o 
  -2   1   3      587.07      711.16     12.37 o 
  -1   1   3    24924.40    30084.97    676.08 o 
   0   1   3      200.45      200.76      8.82 o 
   1   1   3     3654.91     4107.96    117.05 o 
   2   1   3    16070.35    17623.10    484.25 o 
   3   1   3     2517.27     2703.28     45.82 o 
   4   1   3      644.14      751.14     13.70 o 
   5   1   3      835.77      756.96     14.17 o 
   6   1   3      769.73      723.16     16.39 o 
   7   1   3        2.99        6.13      2.57 o 
   8   1   3      339.96      316.99     12.15 o 
   9   1   3        0.23        8.11      5.40 o 
  10   1   3        3.87        4.06      4.29 o 
  -9   2   3        0.82        4.81      4.78 o 
  -8   2   3       82.96       70.13      5.70 o 
  -7   2   3        0.41        1.36      2.62 o 
  -6   2   3        0.17        0.65      1.80 o 
  -5   2   3      681.15      646.55     12.50 o 
  -4   2   3      197.07      203.76      5.02 o 
  -3   2   3       85.20      125.26      4.58 o 
  -2   2   3     1994.85     2127.62     34.84 o 
  -1   2   3       14.92       13.09      1.08 o 
   0   2   3      393.12      368.79     11.03 o 
   1   2   3      255.27      241.25      5.60 o 
   2   2   3     2178.47     2355.29     38.46 o 
   3   2   3      357.38      407.90     10.29 o 
   4   2   3      759.44      875.93     15.65 o 
   5   2   3      294.24      257.40      6.05 o 
   6   2   3      197.24      180.72      6.12 o 
   7   2   3        0.65        0.55      1.74 o 
   8   2   3        4.59        2.21      2.99 o 
   9   2   3        4.09       10.37      6.24 o 
  10   2   3        0.06        8.97      2.42 o 
  -9   3   3        0.12        4.30      2.50 o 
  -8   3   3       81.82       78.34      5.88 o 
  -7   3   3      196.36      185.13      8.68 o 
  -6   3   3      111.45      109.02      6.17 o 
  -5   3   3      627.45      652.50     12.75 o 
  -4   3   3       39.92       51.38      2.47 o 
  -3   3   3        1.66        1.55      0.89 o 
  -2   3   3      622.80      702.69     12.35 o 
  -1   3   3     3760.89     4013.28     64.53 o 
   0   3   3     4241.88     4781.72     98.28 o 
   1   3   3     2445.49     2655.74     43.16 o 
   2   3   3      691.32      672.28     11.74 o 
   3   3   3      307.05      331.03      6.60 o 
   4   3   3      166.84      153.18      3.97 o 
   5   3   3      587.84      525.70     10.34 o 
   6   3   3       58.07       53.77      3.67 o 
   7   3   3      169.82      143.44      5.89 o 
   8   3   3      245.22      221.49      7.91 o 
   9   3   3        2.41        2.35      3.44 o 
  10   3   3      102.52      102.38     12.46 o 
  -9   4   3        0.03        3.05      2.93 o 
  -8   4   3       27.22       25.63      4.16 o 
  -7   4   3        0.21        3.33      5.95 o 
  -6   4   3        0.01        1.50      2.67 o 
  -5   4   3        6.95        4.19      1.54 o 
  -4   4   3      870.83      879.64     15.94 o 
  -3   4   3      208.81      205.77      4.79 o 
  -2   4   3      634.07      626.85     11.28 o 
  -1   4   3     3517.23     3934.33     99.44 o 
   0   4   3     1242.81     1294.99     21.51 o 
   1   4   3        0.28        0.01      0.71 o 
   2   4   3      172.55      173.52      3.81 o 
   3   4   3      858.35      827.76     14.55 o 
   4   4   3        6.08       10.08      1.77 o 
   5   4   3       17.33       20.30      2.72 o 
   6   4   3       22.13       21.07      2.59 o 
   7   4   3      161.83      156.36      6.23 o 
   8   4   3       87.04       74.56      4.68 o 
   9   4   3        0.15        1.76      1.86 o 
  10   4   3        7.64       32.77      4.69 o 
  -9   5   3        2.52        1.00      1.94 o 
  -8   5   3        1.23        2.40      2.31 o 
  -7   5   3        0.78        1.52      2.49 o 
  -6   5   3        3.12        1.90      3.27 o 
  -5   5   3      309.64      271.18      7.98 o 
  -4   5   3       72.87       73.70      2.87 o 
  -3   5   3     1792.46     1972.01     33.12 o 
  -2   5   3     1090.48     1138.07     19.61 o 
  -1   5   3      165.13      194.93      4.92 o 
   0   5   3      372.64      376.72      7.08 o 
   1   5   3    11203.65    11927.46    190.88 o 
   2   5   3      470.27      466.33      8.65 o 
   3   5   3      339.85      317.79      6.48 o 
   4   5   3      138.16      112.16      3.29 o 
   5   5   3        0.93       -0.63      1.40 o 
   6   5   3      139.37      140.80      5.35 o 
   7   5   3       88.54       80.42      4.47 o 
   8   5   3       12.53       14.31      2.73 o 
   9   5   3       14.91       20.42      2.93 o 
  10   5   3       17.66       31.82      5.40 o 
  -9   6   3       17.03       12.69      6.26 o 
  -8   6   3       60.14       74.64      5.85 o 
  -7   6   3       40.23       32.12      4.56 o 
  -6   6   3        4.25        3.66      2.05 o 
  -5   6   3     1261.27     1182.56     25.06 o 
  -4   6   3       12.51       15.99      2.24 o 
  -3   6   3      131.86      122.40      3.61 o 
  -2   6   3     1325.29     1289.28     22.19 o 
  -1   6   3      129.06       92.18      2.74 o 
   0   6   3      310.88      345.49      6.85 o 
   1   6   3     7488.27     8055.14    129.25 o 
   2   6   3      178.91      211.40      4.73 o 
   3   6   3      732.71      679.97     12.49 o 
   4   6   3      819.93      772.64     14.22 o 
   5   6   3        1.48        2.49      1.44 o 
   6   6   3       24.05       31.91      4.92 o 
   7   6   3      180.93      153.36      9.80 o 
   8   6   3       51.92       37.33      3.60 o 
   9   6   3       11.49       13.96      2.52 o 
  10   6   3        0.65        8.06      3.65 o 
  -8   7   3       46.67       40.12      4.25 o 
  -7   7   3       91.70      105.93      6.54 o 
  -6   7   3      255.94      244.99      8.19 o 
  -5   7   3        2.28        4.11      2.17 o 
  -4   7   3        0.70       -0.46      1.50 o 
  -3   7   3        2.43       -0.50      1.26 o 
  -2   7   3        1.15        4.13      1.20 o 
  -1   7   3     1291.27     1331.58     22.93 o 
   0   7   3     1044.60     1088.11     18.96 o 
   1   7   3      401.08      377.66      7.55 o 
   2   7   3      345.75      333.44      6.94 o 
   3   7   3     2161.12     2161.97     36.31 o 
   4   7   3       29.66       37.21      2.19 o 
   5   7   3      293.94      281.79      8.01 o 
   6   7   3      267.14      285.79      8.56 o 
   7   7   3      185.08      170.41      9.26 o 
   8   7   3        0.80        0.70      1.95 o 
   9   7   3       26.84       32.62      3.31 o 
  10   7   3        0.42        8.67      7.06 o 
  -8   8   3       17.06       14.04      5.78 o 
  -7   8   3       62.97       72.08      5.48 o 
  -6   8   3        5.87        6.02      2.40 o 
  -5   8   3     1171.86     1105.27     24.24 o 
  -4   8   3      306.97      298.39      8.70 o 
  -3   8   3      494.45      468.97     11.65 o 
  -2   8   3      424.24      385.51      9.63 o 
  -1   8   3      294.84      319.40      6.92 o 
   0   8   3      214.58      195.29      4.80 o 
   1   8   3     1617.77     1555.56     26.60 o 
   2   8   3       21.58       28.67      1.86 o 
   3   8   3     2259.17     2252.35     39.80 o 
   4   8   3        7.63        8.84      1.57 o 
   5   8   3       93.01       78.41      4.09 o 
   6   8   3      322.58      277.52      8.72 o 
   7   8   3      121.17       96.32      6.32 o 
   8   8   3        4.45        7.35      2.59 o 
   9   8   3       28.51       31.65      4.06 o 
  10   8   3       15.10       19.28      6.69 o 
  -8   9   3        3.10        3.02      5.24 o 
  -7   9   3       16.79       12.98      3.64 o 
  -6   9   3       61.45       58.53      3.97 o 
  -5   9   3      206.17      207.90      7.44 o 
  -4   9   3        6.43        9.28      2.82 o 
  -3   9   3       52.57       44.66      3.90 o 
  -2   9   3      728.53      707.95     15.96 o 
  -1   9   3       90.29       93.63      3.26 o 
   0   9   3       63.57       73.64      2.87 o 
   1   9   3       58.22       54.34      3.17 o 
   2   9   3      159.70      163.49      4.57 o 
   3   9   3       70.87       76.53      3.76 o 
   4   9   3        5.84        8.86      1.95 o 
   5   9   3      139.71      122.65      6.91 o 
   6   9   3        8.92        7.72      3.12 o 
   7   9   3        1.25        0.68      2.67 o 
   8   9   3        3.10       13.41      3.01 o 
   9   9   3       32.99       39.57      4.26 o 
  -7  10   3        4.63       -0.39      3.01 o 
  -6  10   3       37.87       38.77      3.26 o 
  -5  10   3       12.47       12.97      2.51 o 
  -4  10   3       49.95       52.11      3.67 o 
  -3  10   3      123.99      126.69      5.30 o 
  -2  10   3       23.98       28.48      4.77 o 
  -1  10   3      270.73      258.27      7.53 o 
   0  10   3       42.78       40.76      2.76 o 
   1  10   3       23.96       22.41      2.41 o 
   2  10   3      103.44       83.76      3.99 o 
   3  10   3       76.50       68.28      3.71 o 
   4  10   3        9.74        8.89      2.25 o 
   5  10   3      543.85      442.89     14.75 o 
   6  10   3       21.47       30.53      4.06 o 
   7  10   3       15.55       22.59      4.02 o 
   8  10   3       40.59       44.99      4.59 o 
   9  10   3       77.61       63.91     10.51 o 
  -7  11   3        3.48        3.82      4.73 o 
  -6  11   3       38.76       46.97      3.46 o 
  -5  11   3       16.11       17.52      3.25 o 
  -4  11   3      106.69      104.76      5.70 o 
  -3  11   3        0.08        1.52      1.68 o 
  -2  11   3       16.84       21.09      3.46 o 
  -1  11   3      543.28      507.93     16.01 o 
   0  11   3      210.26      214.56      9.42 o 
   1  11   3        0.06       -0.82      1.45 o 
   2  11   3       44.69       37.07      2.97 o 
   3  11   3      143.04      149.49      5.88 o 
   4  11   3       19.85       20.70      4.06 o 
   5  11   3       10.17       11.88      3.44 o 
   6  11   3       27.92       36.11      4.20 o 
   7  11   3        0.86        5.72      1.99 o 
   8  11   3        0.55        3.62      2.14 o 
  -6  12   3       33.71       55.14      5.93 o 
  -5  12   3       10.77       19.77      3.93 o 
  -4  12   3      195.38      188.17     11.09 o 
  -3  12   3        6.09        6.48      2.22 o 
  -2  12   3      565.81      488.92     16.26 o 
  -1  12   3      464.32      454.33     15.43 o 
   0  12   3       47.58       39.86      4.16 o 
   1  12   3       43.33       39.48      4.14 o 
   2  12   3       42.40       39.99      3.33 o 
   3  12   3       64.83       72.15      5.38 o 
   4  12   3      373.11      330.94     12.33 o 
   5  12   3      451.05      440.72     23.73 o 
   6  12   3        3.79        1.26      5.35 o 
   7  12   3        1.17        3.19      1.78 o 
   8  12   3        2.62       11.50      4.75 o 
  -5  13   3        9.47       11.24      3.69 o 
  -4  13   3       32.15       44.85      3.89 o 
  -3  13   3       17.52       22.64      3.01 o 
  -2  13   3      234.61      215.14      9.64 o 
  -1  13   3      103.47       86.35      6.23 o 
   0  13   3       23.55       19.38      3.64 o 
   1  13   3      286.96      286.86     11.38 o 
   2  13   3      128.62      109.17      5.27 o 
   3  13   3       31.65       42.07      5.35 o 
   4  13   3        0.03       -0.83      4.47 o 
   5  13   3       21.96       28.56      4.27 o 
   6  13   3       29.55       42.84      6.09 o 
  -4  14   3       22.86       29.23      3.42 o 
  -3  14   3       22.80       25.41      2.75 o 
  -2  14   3       50.08       61.17      7.15 o 
  -1  14   3       25.90       26.95      3.58 o 
   0  14   3      125.76      104.30     22.77 o 
   1  14   3      137.71      134.07      7.51 o 
   2  14   3        1.35       -0.29      2.17 o 
   3  14   3       13.18       16.98      2.87 o 
   4  14   3        0.59       -0.56      3.56 o 
   5  14   3        5.17        5.75      3.82 o 
   6  14   3       33.45       30.82      3.30 o 
   7  14   3       42.67       49.10      5.75 o 
  -3  15   3        6.52        9.02      2.95 o 
  -2  15   3       31.30       46.13      4.28 o 
  -1  15   3        0.85        3.81      4.07 o 
   0  15   3       16.37       24.88      6.02 o 
   1  15   3       31.93       37.20      5.56 o 
   2  15   3        0.98        2.55      2.11 o 
   3  15   3       71.41      106.13      8.73 o 
   4  15   3       33.73       35.98      4.95 o 
   5  15   3       38.75       41.93      5.27 o 
   6  15   3        0.65        1.58      1.69 o 
  -1  16   3       37.96       35.39      4.30 o 
   0  16   3        5.81        6.98      5.31 o 
   1  16   3        0.40        1.31      1.59 o 
   2  16   3       27.90       36.19      4.06 o 
   3  16   3        0.05        2.80      2.11 o 
   4  16   3        0.01        0.98      1.96 o 
   5  16   3        7.96       16.11      3.64 o 
   2  17   3       15.60        9.20      6.29 o 
  -1 -13   4       15.60       13.57      6.36 o 
   0 -13   4       18.58       16.84      6.55 o 
   1 -13   4        8.91       16.84      6.87 o 
   2 -13   4        4.81       10.29      5.67 o 
  -5 -12   4       14.63       20.40      3.89 o 
  -4 -12   4       28.22       30.30      5.13 o 
  -2 -12   4       72.79       75.72      6.69 o 
  -1 -12   4        0.01        0.16      3.27 o 
   0 -12   4      257.84      232.51     12.57 o 
   1 -12   4       38.37       48.95      9.26 o 
   2 -12   4      265.76      272.36     31.95 o 
   3 -12   4       10.18        7.85      5.06 o 
   4 -12   4       16.35       23.06      7.71 o 
  -6 -11   4       13.63       21.17      3.71 o 
  -5 -11   4        2.28        4.57      4.27 o 
  -4 -11   4       46.70       48.63      4.75 o 
  -3 -11   4       96.40       86.04      6.49 o 
  -2 -11   4        0.27       -3.06      3.11 o 
  -1 -11   4       29.53       24.55      4.53 o 
   0 -11   4        0.01       -2.01      3.03 o 
   1 -11   4       49.71       59.70      5.94 o 
   2 -11   4        6.22        6.32      3.69 o 
   3 -11   4        9.23       11.60      3.99 o 
   4 -11   4        0.33        5.21      2.89 o 
   5 -11   4       12.36       11.93      6.55 o 
  -7 -10   4        0.29        4.36      2.61 o 
  -6 -10   4       43.71       37.34      4.22 o 
  -5 -10   4       19.05       21.16      4.00 o 
  -4 -10   4        3.14        4.32      5.09 o 
  -3 -10   4       80.43       72.71      5.94 o 
  -2 -10   4      112.25      108.72      5.77 o 
  -1 -10   4      222.54      176.02      9.03 o 
   0 -10   4       61.27       55.49      5.57 o 
   1 -10   4        2.81        4.52      3.18 o 
   2 -10   4       11.45       12.81      3.79 o 
   3 -10   4        1.71        0.81      3.56 o 
   4 -10   4        7.47        8.93      2.17 o 
   5 -10   4        1.91        4.24      1.60 o 
  -8  -9   4        7.22       15.78      5.96 o 
  -7  -9   4       19.40       27.04      3.40 o 
  -6  -9   4       34.68       45.58     14.28 o 
  -5  -9   4       46.46       40.44      4.40 o 
  -4  -9   4       79.82       49.56      4.94 o 
  -3  -9   4      108.74      108.20      6.64 o 
  -2  -9   4        4.26        4.97      2.12 o 
  -1  -9   4      328.07      294.20     11.51 o 
   0  -9   4       72.97       82.62      4.51 o 
   1  -9   4        8.75        7.56      2.21 o 
   2  -9   4      152.40      147.90      6.08 o 
   3  -9   4      268.29      253.49      8.54 o 
   4  -9   4      121.02      105.03      5.28 o 
   5  -9   4       38.80       45.66      3.68 o 
   6  -9   4        3.03        5.23      1.96 o 
  -8  -8   4       12.97        5.84      3.66 o 
  -7  -8   4        0.56        3.55      3.26 o 
  -6  -8   4       17.95       23.51      4.15 o 
  -5  -8   4        0.40       -2.11      2.36 o 
  -4  -8   4      162.81      152.86      7.86 o 
  -3  -8   4       34.89       29.73      2.44 o 
  -2  -8   4        0.01        1.30      1.42 o 
  -1  -8   4      211.68      187.88      5.48 o 
   0  -8   4      229.51      201.97      6.72 o 
   1  -8   4        2.67        6.63      2.03 o 
   2  -8   4        2.47        2.35      1.73 o 
   3  -8   4       19.91       26.41      2.80 o 
   4  -8   4        2.04        4.09      2.12 o 
   5  -8   4       14.09       13.47      2.49 o 
   6  -8   4       34.01       44.47      3.99 o 
   7  -8   4       43.32       51.63      4.19 o 
  -9  -7   4        7.65       14.22      6.91 o 
  -8  -7   4        0.11       -1.69      3.12 o 
  -7  -7   4       61.37       58.48      5.63 o 
  -6  -7   4      265.00      239.29      8.34 o 
  -5  -7   4      249.03      198.19      7.10 o 
  -4  -7   4      217.75      203.58      8.88 o 
  -3  -7   4      151.40      145.33      5.41 o 
  -2  -7   4      221.53      188.96      6.06 o 
  -1  -7   4       20.24       21.26      2.05 o 
   0  -7   4     1001.75     1074.48     19.62 o 
   1  -7   4     3278.14     3114.00     59.89 o 
   2  -7   4     2537.99     2419.81     61.19 o 
   3  -7   4       15.08       14.68      2.50 o 
   4  -7   4      165.62      162.64      6.33 o 
   5  -7   4       19.70       19.93      3.31 o 
   6  -7   4      177.05      171.41      7.30 o 
   7  -7   4        9.26        8.10      2.56 o 
   8  -7   4       11.35       12.87      6.69 o 
  -9  -6   4        0.04       -1.63      3.77 o 
  -8  -6   4       19.55       27.21      3.70 o 
  -7  -6   4       21.92       17.59      3.26 o 
  -6  -6   4      115.90      105.04      5.32 o 
  -5  -6   4       92.98       88.06      4.53 o 
  -4  -6   4       22.91       25.85      2.61 o 
  -3  -6   4      180.76      157.93      4.71 o 
  -2  -6   4       57.75       49.29      2.53 o 
  -1  -6   4      870.66      929.13     17.07 o 
   0  -6   4       45.77       50.98      2.55 o 
   1  -6   4      886.88      838.86     15.54 o 
   2  -6   4      410.90      398.73     10.26 o 
   3  -6   4        8.99       13.16      2.22 o 
   4  -6   4        3.29        9.16      3.23 o 
   5  -6   4       43.25       49.36      3.91 o 
   6  -6   4       12.16       11.93      2.78 o 
   7  -6   4        0.56        2.23      2.30 o 
   8  -6   4       24.07       20.63      4.83 o 
  -9  -5   4       40.45       57.36      5.62 o 
  -8  -5   4        0.39        8.19      2.98 o 
  -7  -5   4       12.05        9.77      2.75 o 
  -6  -5   4        3.19        3.61      2.28 o 
  -5  -5   4      267.29      246.48      7.86 o 
  -4  -5   4       31.05       30.12      2.55 o 
  -3  -5   4      176.54      173.16      4.84 o 
  -2  -5   4      350.94      354.24      7.68 o 
  -1  -5   4      147.29      123.10      3.71 o 
   0  -5   4      125.20      128.27      4.26 o 
   1  -5   4      235.50      247.59      5.73 o 
   2  -5   4       10.25       10.12      2.29 o 
   3  -5   4      476.74      516.42     12.43 o 
   4  -5   4     1594.00     1541.93     31.73 o 
   5  -5   4      135.92      118.64      6.13 o 
   6  -5   4       50.75       60.36      4.24 o 
   7  -5   4        0.32        0.00      2.40 o 
   8  -5   4       56.73       51.52      5.67 o 
  -9  -4   4       73.23       79.79      8.13 o 
  -8  -4   4        1.35        1.32      2.39 o 
  -7  -4   4        1.03        3.40      2.31 o 
  -6  -4   4      502.39      513.45     13.58 o 
  -5  -4   4        0.85        0.82      1.83 o 
  -4  -4   4       23.07       25.88      2.42 o 
  -3  -4   4      426.78      436.92      8.99 o 
  -2  -4   4       26.65       32.94      1.92 o 
  -1  -4   4      396.75      460.55     10.34 o 
   0  -4   4      494.92      567.45     10.73 o 
   1  -4   4      314.28      321.68      6.71 o 
   2  -4   4      279.35      233.42      5.36 o 
   3  -4   4       16.76        8.88      1.75 o 
   4  -4   4       99.36       82.60      4.07 o 
   5  -4   4      103.20      108.55      5.01 o 
   6  -4   4      344.59      308.55      9.55 o 
   7  -4   4      138.98      134.25      9.16 o 
   8  -4   4        9.36        9.94      4.33 o 
   9  -4   4        0.11        4.04      5.13 o 
  -9  -3   4       26.24       27.53      2.88 o 
  -8  -3   4       40.90       39.52      3.76 o 
  -7  -3   4        0.17       -1.75      1.75 o 
  -6  -3   4     1361.93     1263.21     27.44 o 
  -5  -3   4      202.17      198.10      8.30 o 
  -4  -3   4        3.90        1.89      1.58 o 
  -3  -3   4      337.29      345.32      7.39 o 
  -2  -3   4       74.28       97.06      5.20 o 
  -1  -3   4       87.00      118.55      4.44 o 
   0  -3   4        5.51        2.70      0.86 o 
   1  -3   4       38.56       38.89      1.94 o 
   2  -3   4     3135.17     3455.77     56.46 o 
   3  -3   4      229.63      195.44      4.26 o 
   4  -3   4       39.55       35.46      2.75 o 
   5  -3   4       53.50       38.81      2.98 o 
   6  -3   4       29.34       30.11      3.19 o 
   7  -3   4        3.91        6.16      2.50 o 
   8  -3   4        0.02        1.13      2.42 o 
   9  -3   4       36.01       42.61      5.36 o 
 -10  -2   4       22.17       33.90      4.80 o 
  -9  -2   4       18.59       22.91      2.95 o 
  -8  -2   4        9.45       12.47      2.65 o 
  -7  -2   4      111.44       96.95      5.23 o 
  -6  -2   4     2376.87     2467.87     61.28 o 
  -5  -2   4      299.59      291.64      8.43 o 
  -4  -2   4     1065.94     1165.43     29.17 o 
  -3  -2   4     2533.38     3007.80     57.27 o 
  -2  -2   4      707.13      933.52     37.98 o 
  -1  -2   4     2177.42     3041.36    154.42 o 
   0  -2   4     2214.13     2901.99     54.43 o 
   1  -2   4      288.46      315.26      6.26 o 
   2  -2   4     2779.37     2849.13     46.66 o 
   3  -2   4      542.55      538.62     10.32 o 
   4  -2   4       55.75       53.64      3.64 o 
   5  -2   4      124.88      114.34      9.54 o 
   6  -2   4       16.34       16.14      2.37 o 
   7  -2   4       59.10       61.95      5.87 o 
   8  -2   4      192.15      208.09      9.84 o 
   9  -2   4        0.24        4.07      1.82 o 
 -10  -1   4       14.88        8.36      3.31 o 
  -9  -1   4        0.09        1.61      1.46 o 
  -8  -1   4       62.45       49.09      3.95 o 
  -7  -1   4        6.59        6.44      2.42 o 
  -6  -1   4      252.13      268.98      8.46 o 
  -5  -1   4      125.55      146.86      5.53 o 
  -4  -1   4     2890.69     3533.23     58.11 o 
  -3  -1   4        6.47       22.02      1.64 o 
  -2  -1   4      130.27      116.90      4.61 o 
  -1  -1   4        0.16       -0.62      0.62 o 
   0  -1   4      355.38      409.96     15.29 o 
   1  -1   4     1360.33     1550.30     25.76 o 
   2  -1   4       14.62       19.09      1.34 o 
   3  -1   4       78.61       72.15      3.09 o 
   4  -1   4      960.94     1109.99     19.72 o 
   5  -1   4      284.00      258.54      6.35 o 
   6  -1   4        2.15        6.99      2.03 o 
   7  -1   4       20.03       20.19      3.87 o 
   8  -1   4      182.69      163.11     11.97 o 
   9  -1   4        0.10        7.22      3.11 o 
 -10   0   4       27.83       30.40      4.73 o 
  -9   0   4        7.67       13.98      6.42 o 
  -8   0   4       76.42       72.99      4.58 o 
  -7   0   4       99.63       86.97      4.75 o 
  -6   0   4       22.11       17.97      2.71 o 
  -5   0   4      222.79      200.82      6.53 o 
  -4   0   4     2118.10     2600.05     43.24 o 
  -3   0   4     5627.72     7620.92    122.47 o 
  -2   0   4      612.63      676.35     12.05 o 
  -1   0   4    11671.55    15339.53    334.32 o 
   0   0   4       19.06       20.81      1.47 o 
   1   0   4     3788.10     4262.08     99.72 o 
   2   0   4     1907.79     1874.98     31.03 o 
   3   0   4      925.74     1006.05     17.58 o 
   4   0   4     4586.72     4802.85     78.02 o 
   5   0   4      540.71      483.78     13.30 o 
   6   0   4        1.56       -0.24      2.00 o 
   7   0   4      180.66      172.96      8.22 o 
   8   0   4       43.94       38.36      4.49 o 
   9   0   4       33.66       23.29      3.39 o 
  10   0   4       67.67       67.80      5.87 o 
  -9   1   4        1.12        4.31      2.39 o 
  -8   1   4       41.40       30.99      4.82 o 
  -7   1   4        0.17        1.37      1.99 o 
  -6   1   4      171.02      176.77      6.34 o 
  -5   1   4      234.59      245.31      7.32 o 
  -4   1   4      454.15      449.40      8.98 o 
  -3   1   4      428.89      544.17     11.80 o 
  -2   1   4     1875.86     2202.79     36.21 o 
  -1   1   4     1909.17     2126.66     34.75 o 
   0   1   4      591.00      610.59     10.51 o 
   1   1   4        8.19       10.48      0.91 o 
   2   1   4      370.37      423.83      7.92 o 
   3   1   4      337.44      378.77      7.52 o 
   4   1   4      897.28      962.05     17.22 o 
   5   1   4      439.41      481.65      9.89 o 
   6   1   4       14.59       14.03      1.90 o 
   7   1   4      152.28      152.44      7.63 o 
   8   1   4       33.31       27.44      5.66 o 
   9   1   4       23.65       15.18      3.31 o 
  10   1   4       19.47       25.07      8.29 o 
  -9   2   4       12.44        9.73      2.95 o 
  -8   2   4       57.72       69.49      6.49 o 
  -7   2   4       30.01       35.49      3.80 o 
  -6   2   4      242.63      236.80      7.62 o 
  -5   2   4       34.64       31.78      2.81 o 
  -4   2   4      547.34      626.17     11.93 o 
  -3   2   4       30.05       29.99      1.70 o 
  -2   2   4     1622.02     1898.10     31.34 o 
  -1   2   4        6.48        3.39      0.65 o 
   0   2   4     2375.24     2628.78     43.12 o 
   1   2   4     8114.10     8759.53    139.84 o 
   2   2   4    11675.00    12784.38    203.85 o 
   3   2   4      462.38      507.48      9.56 o 
   4   2   4     1365.59     1398.14     24.07 o 
   5   2   4        3.16        3.69      2.49 o 
   6   2   4      135.29      143.84      5.46 o 
   7   2   4       61.27       53.19      3.69 o 
   8   2   4        4.79        7.98      3.24 o 
   9   2   4        1.05        4.09      2.49 o 
  10   2   4        1.41        7.11      2.95 o 
  -9   3   4       35.80       43.43     10.20 o 
  -8   3   4       35.59       37.32      5.13 o 
  -7   3   4       76.41       64.38      6.53 o 
  -6   3   4       17.42       23.39      2.84 o 
  -5   3   4      201.83      155.37      4.59 o 
  -4   3   4      363.89      354.48      7.61 o 
  -3   3   4      649.53      798.91     14.28 o 
  -2   3   4     1046.75     1123.85     19.13 o 
  -1   3   4       60.88       59.64      1.87 o 
   0   3   4      978.88     1014.25     24.87 o 
   1   3   4      314.07      316.37      5.92 o 
   2   3   4      697.92      719.27     12.60 o 
   3   3   4        0.01        0.45      0.85 o 
   4   3   4      845.86      866.09     15.60 o 
   5   3   4        1.47       -0.54      1.11 o 
   6   3   4      161.25      153.58      5.64 o 
   7   3   4      108.54       95.78      5.30 o 
   8   3   4       18.89       21.98      3.32 o 
   9   3   4       91.76       94.25      6.48 o 
  10   3   4        4.70        9.56      2.93 o 
  -9   4   4        4.23        2.91      2.15 o 
  -8   4   4       21.25       10.99      3.20 o 
  -7   4   4        2.97       10.20      3.10 o 
  -6   4   4      491.60      499.84     15.79 o 
  -5   4   4      134.25      123.20      4.15 o 
  -4   4   4      866.05      882.37     16.07 o 
  -3   4   4       53.86       54.39      2.25 o 
  -2   4   4     2058.19     2247.08     37.02 o 
  -1   4   4       40.76       52.77      1.83 o 
   0   4   4      541.80      594.50     12.50 o 
   1   4   4     1168.86     1261.47     24.52 o 
   2   4   4     7482.60     7645.56    122.33 o 
   3   4   4      681.10      701.47     12.64 o 
   4   4   4     3294.79     3357.13     55.06 o 
   5   4   4       32.52       28.24      1.90 o 
   6   4   4       50.39       46.03      5.46 o 
   7   4   4      579.85      559.12     14.19 o 
   8   4   4       18.81       18.85      3.15 o 
   9   4   4       23.72       18.33      3.84 o 
  10   4   4       33.10       52.73      7.51 o 
  -9   5   4       39.32       46.03     12.37 o 
  -8   5   4      145.74      146.93      8.13 o 
  -7   5   4        4.16        3.06      2.63 o 
  -6   5   4        9.65        8.33      2.87 o 
  -5   5   4      569.39      568.06     11.77 o 
  -4   5   4      239.85      233.95      5.74 o 
  -3   5   4     1016.97     1030.56     18.24 o 
  -2   5   4     3494.78     3716.70     60.55 o 
  -1   5   4      915.02      983.71     16.94 o 
   0   5   4      811.68      748.30     12.99 o 
   1   5   4     4270.30     4297.84     80.25 o 
   2   5   4        8.69        5.92      1.46 o 
   3   5   4      222.03      185.95      4.35 o 
   4   5   4       42.24       37.11      2.01 o 
   5   5   4      251.65      243.47      5.81 o 
   6   5   4        0.25       -0.72      1.48 o 
   7   5   4       89.81       75.11      4.34 o 
   8   5   4        4.68        4.78      2.45 o 
   9   5   4        2.41        2.93      2.42 o 
  10   5   4       26.15       34.41      4.13 o 
  -8   6   4        2.52        4.14      2.51 o 
  -7   6   4       28.23       24.65      4.11 o 
  -6   6   4       11.21       16.56      5.13 o 
  -5   6   4      323.72      330.28     12.41 o 
  -4   6   4      382.73      341.76     13.52 o 
  -3   6   4      566.51      623.26     11.89 o 
  -2   6   4      526.43      524.09     10.29 o 
  -1   6   4      723.17      733.98     16.71 o 
   0   6   4      193.99      232.63      4.95 o 
   1   6   4      242.40      235.77      6.09 o 
   2   6   4      476.69      483.06      9.06 o 
   3   6   4      269.30      270.88      5.84 o 
   4   6   4     1160.14     1103.38     19.47 o 
   5   6   4       12.67       13.03      1.54 o 
   6   6   4      316.28      275.46      8.32 o 
   7   6   4       86.06       79.33      4.36 o 
   8   6   4       17.43       28.41      3.49 o 
   9   6   4       50.11       54.50      4.15 o 
  10   6   4       33.52       48.67      4.84 o 
  -8   7   4        0.09        6.29      2.84 o 
  -7   7   4      187.25      179.19      9.62 o 
  -6   7   4        4.06       11.18      2.37 o 
  -5   7   4      239.83      225.11      7.38 o 
  -4   7   4      562.93      536.61     12.95 o 
  -3   7   4      147.71      122.98      3.79 o 
  -2   7   4       31.44       40.41      2.12 o 
  -1   7   4     1055.26     1046.85     18.42 o 
   0   7   4      277.00      246.70      5.41 o 
   1   7   4      331.22      333.75      6.68 o 
   2   7   4        2.23        7.77      1.08 o 
   3   7   4     2144.48     2067.96     34.70 o 
   4   7   4        0.56        2.28      1.05 o 
   5   7   4      307.88      285.78      8.10 o 
   6   7   4        0.11        0.44      1.78 o 
   7   7   4       86.44       80.75      4.41 o 
   8   7   4       88.63       86.04      4.87 o 
   9   7   4       36.07       39.92      4.39 o 
  10   7   4        1.61        8.47      5.27 o 
  -8   8   4       18.01       17.35      3.17 o 
  -7   8   4       61.36       66.37      5.27 o 
  -6   8   4       40.17       29.79      3.62 o 
  -5   8   4       33.53       28.96      3.12 o 
  -4   8   4      117.22      102.10      4.71 o 
  -3   8   4        1.69        2.64      1.91 o 
  -2   8   4       27.48       18.43      1.74 o 
  -1   8   4       25.03       20.84      2.20 o 
   0   8   4        8.94       18.46      1.61 o 
   1   8   4       51.37       67.50      2.40 o 
   2   8   4       47.79       56.48      3.16 o 
   3   8   4       66.04       52.15      2.50 o 
   4   8   4      198.76      169.32      4.78 o 
   5   8   4      224.61      217.37      8.94 o 
   6   8   4       46.59       45.83      5.33 o 
   7   8   4        2.54        5.97      2.80 o 
   8   8   4        2.59        3.17      2.35 o 
   9   8   4       50.05       55.59      5.00 o 
  10   8   4        5.71        3.27      4.76 o 
  -8   9   4        7.66        3.60      5.96 o 
  -7   9   4       15.32       19.57      3.06 o 
  -6   9   4      102.72       97.07      5.19 o 
  -5   9   4       88.28       94.29      5.79 o 
  -4   9   4       31.49       33.55      3.19 o 
  -3   9   4      554.00      516.60     12.73 o 
  -2   9   4        0.02        0.96      1.40 o 
  -1   9   4       52.46       51.43      2.46 o 
   0   9   4      901.71      851.71     15.61 o 
   1   9   4      338.20      319.15      8.58 o 
   2   9   4      413.84      412.78     13.22 o 
   3   9   4        6.75       13.61      2.17 o 
   4   9   4       44.06       43.42      3.10 o 
   5   9   4       38.34       28.49      3.63 o 
   6   9   4      122.99      107.99      6.61 o 
   7   9   4       52.39       46.68      4.92 o 
   8   9   4        1.98        5.50      2.42 o 
   9   9   4        4.41        8.20      5.36 o 
  -7  10   4        2.79        9.92      4.16 o 
  -6  10   4       98.65      107.67      5.53 o 
  -5  10   4       32.64       33.94      3.56 o 
  -4  10   4       48.52       43.13      3.41 o 
  -3  10   4      144.72      134.86      5.49 o 
  -2  10   4      107.91       94.49      4.24 o 
  -1  10   4      211.57      204.38      8.32 o 
   0  10   4        0.08       -1.23      1.24 o 
   1  10   4       38.36       38.25      3.29 o 
   2  10   4       44.36       37.86      3.96 o 
   3  10   4      165.01      169.80      6.08 o 
   4  10   4       11.27       12.64      2.35 o 
   5  10   4      139.04      131.10      7.03 o 
   6  10   4        1.28        1.58      2.05 o 
   7  10   4       92.32       88.28      6.24 o 
   8  10   4        8.90       15.20      3.32 o 
   9  10   4        1.97        3.69      2.19 o 
  -6  11   4        0.49        1.40      2.40 o 
  -5  11   4        3.02        5.47      1.72 o 
  -4  11   4        0.36        2.59      2.04 o 
  -3  11   4      125.61      109.03     14.02 o 
  -2  11   4        0.43        0.93      1.87 o 
  -1  11   4      632.13      598.10     18.13 o 
   0  11   4       23.75       27.85      2.85 o 
   1  11   4      280.20      264.98      8.08 o 
   2  11   4      145.22      141.10      5.53 o 
   3  11   4       66.03       64.35      3.85 o 
   4  11   4      226.40      221.18     10.81 o 
   5  11   4      413.73      351.15     13.01 o 
   6  11   4        0.13       -2.20      2.20 o 
   7  11   4        0.63        3.82      2.08 o 
   8  11   4       79.96       75.94      9.57 o 
  -6  12   4       10.79       15.75      2.57 o 
  -5  12   4       35.80       48.77      4.06 o 
  -4  12   4      106.26      117.12      6.73 o 
  -3  12   4        0.47        2.12      3.49 o 
  -2  12   4       15.53        8.95      2.59 o 
  -1  12   4       69.88       60.58      5.14 o 
   0  12   4      371.26      332.32     19.26 o 
   1  12   4       36.65       28.69      2.96 o 
   2  12   4       17.05       14.98      2.77 o 
   3  12   4      242.47      241.22      8.04 o 
   4  12   4        9.90        9.61      3.20 o 
   5  12   4      146.53      133.36      7.38 o 
   6  12   4       22.48       17.57      3.25 o 
   7  12   4       21.01       19.16     11.18 o 
   8  12   4       23.54       23.81      3.10 o 
  -5  13   4       18.10       21.50      2.53 o 
  -4  13   4        0.66        3.83      2.36 o 
  -3  13   4       22.35       29.08      3.21 o 
  -2  13   4       56.67       61.23      4.83 o 
  -1  13   4       88.91       91.87     12.64 o 
   0  13   4      227.02      196.67      9.03 o 
   1  13   4        8.27        8.52      2.96 o 
   2  13   4      208.80      205.18      7.45 o 
   3  13   4        4.13        0.70      2.05 o 
   4  13   4        0.80        2.18      2.73 o 
   5  13   4       15.94       24.05      3.97 o 
   6  13   4        1.79        4.63      1.92 o 
   7  13   4        2.90        6.38      1.86 o 
  -4  14   4        5.88       19.17      5.29 o 
  -3  14   4        6.47        9.09      2.16 o 
  -2  14   4        1.29        3.13      4.35 o 
  -1  14   4        1.64       -0.93      4.55 o 
   0  14   4       17.31       20.67      3.63 o 
   1  14   4        2.55        2.11      2.36 o 
   2  14   4        0.21        0.36      3.64 o 
   3  14   4       93.75       90.90      5.16 o 
   4  14   4       19.92       25.32      5.11 o 
   5  14   4       27.88       44.67      9.18 o 
   6  14   4       54.25       62.02      5.78 o 
   7  14   4        6.99       11.21      2.39 o 
  -3  15   4       10.77       12.93      2.42 o 
  -2  15   4       14.23       19.50      6.87 o 
  -1  15   4        0.12        4.01      3.98 o 
   0  15   4        0.22        0.83      4.27 o 
   1  15   4       72.60       64.42      5.28 o 
   2  15   4       46.00       48.12      4.66 o 
   3  15   4       16.35       19.29      7.26 o 
   4  15   4       90.56      105.83     11.17 o 
   5  15   4        0.03        4.32      1.85 o 
   6  15   4       81.09       91.84      5.86 o 
  -1  16   4       19.29       18.95      2.98 o 
   0  16   4       28.32       43.97      4.36 o 
   1  16   4       14.84       19.11      7.67 o 
   2  16   4       11.27       15.68      3.16 o 
   3  16   4       51.37       63.79      6.51 o 
   4  16   4        8.76       10.84      2.98 o 
   5  16   4        0.00        3.25      2.60 o 
   1  17   4        3.66        6.55      6.33 o 
   2  17   4        2.29       -0.36      4.58 o 
  -1 -13   5        7.43        4.44      5.27 o 
   0 -13   5       52.95       60.37     10.07 o 
   1 -13   5        7.18       13.13      6.44 o 
  -3 -12   5        0.62        5.16      5.24 o 
  -2 -12   5       52.53       53.10      8.80 o 
  -1 -12   5       18.20       10.42      4.19 o 
   0 -12   5       11.07       14.35      4.42 o 
   1 -12   5        1.66        5.85      3.96 o 
   2 -12   5        0.06        2.64      3.96 o 
   3 -12   5       14.19       22.26      8.26 o 
  -6 -11   5       10.44       13.06      5.78 o 
  -5 -11   5        0.71        7.55      2.56 o 
  -4 -11   5        5.26        7.35      2.91 o 
  -3 -11   5      130.88      123.22     11.46 o 
  -2 -11   5       16.24       20.60      4.58 o 
  -1 -11   5       10.63        7.72      3.74 o 
   0 -11   5       61.31       64.25      6.31 o 
   1 -11   5        6.45        8.25      3.96 o 
   2 -11   5        9.11       15.29      4.45 o 
   3 -11   5        5.32       10.91      4.10 o 
   4 -11   5        3.65        3.35      5.60 o 
  -7 -10   5        5.22        3.31      5.49 o 
  -6 -10   5        5.19        7.30      3.96 o 
  -5 -10   5       25.77       31.36      4.06 o 
  -4 -10   5        8.64        8.60      4.62 o 
  -3 -10   5        0.34        2.21      2.90 o 
  -2 -10   5       25.41       27.98      4.85 o 
  -1 -10   5       33.32       30.29      5.10 o 
   0 -10   5       29.97       28.68      4.79 o 
   1 -10   5       24.77       30.03      5.05 o 
   2 -10   5        3.35        2.24      3.11 o 
   3 -10   5       42.93       50.99      5.48 o 
   4 -10   5        0.46        4.35      2.02 o 
   5 -10   5       94.19      125.56      8.16 o 
  -7  -9   5       20.41       20.61      3.47 o 
  -6  -9   5       15.47       27.83      3.98 o 
  -5  -9   5       24.81       20.40      5.96 o 
  -4  -9   5        1.08        1.10      2.73 o 
  -3  -9   5        5.79        9.00      3.36 o 
  -2  -9   5        7.20        4.74      2.32 o 
  -1  -9   5       73.17       81.19      6.31 o 
   0  -9   5      574.61      515.73     17.29 o 
   1  -9   5        0.51       -2.18      2.80 o 
   2  -9   5       59.63       56.81      5.79 o 
   3  -9   5      104.35      107.80      8.82 o 
   4  -9   5        5.66       12.03      4.29 o 
   5  -9   5       91.70      109.08      7.28 o 
   6  -9   5        0.02        0.42      2.58 o 
  -8  -8   5       14.31       13.97      6.55 o 
  -7  -8   5       26.15       37.28      5.96 o 
  -6  -8   5       30.48       41.12      7.04 o 
  -5  -8   5        5.78        6.50      3.04 o 
  -4  -8   5       10.65        7.94      3.24 o 
  -3  -8   5       14.18        9.66      3.14 o 
  -2  -8   5      133.69      131.43      5.87 o 
  -1  -8   5      320.70      323.52      9.62 o 
   0  -8   5        1.52        0.81      2.74 o 
   1  -8   5      174.75      162.61      8.50 o 
   2  -8   5       34.37       38.78      4.72 o 
   3  -8   5       13.49       12.27      3.32 o 
   4  -8   5       48.87       43.68      3.63 o 
   5  -8   5       28.38       39.86      3.87 o 
   6  -8   5       12.15       19.59      7.26 o 
   7  -8   5       13.10       24.84      4.07 o 
  -8  -7   5        5.24        5.18      3.83 o 
  -7  -7   5        0.99        3.66      2.56 o 
  -6  -7   5       31.50       42.82      6.58 o 
  -5  -7   5        1.67        2.22      2.76 o 
  -4  -7   5       52.67       59.94      5.10 o 
  -3  -7   5      490.30      433.08     14.45 o 
  -2  -7   5       38.61       33.15      3.56 o 
  -1  -7   5       25.56       25.05      2.87 o 
   0  -7   5      389.68      403.50     10.98 o 
   1  -7   5        5.92        8.60      2.27 o 
   2  -7   5     1581.21     1517.29     31.49 o 
   3  -7   5      227.16      193.04     10.06 o 
   4  -7   5       79.52       66.68      4.11 o 
   5  -7   5       19.45       23.76      3.39 o 
   6  -7   5       97.31      106.20      5.81 o 
   7  -7   5       38.14       52.18      4.25 o 
  -8  -6   5        0.04       -0.52      3.19 o 
  -7  -6   5        5.52        7.77      3.60 o 
  -6  -6   5      132.73      118.21      7.39 o 
  -5  -6   5       14.23       17.91      3.73 o 
  -4  -6   5      109.15      105.45      6.26 o 
  -3  -6   5       14.92        9.98      2.25 o 
  -2  -6   5      235.96      200.60      7.80 o 
  -1  -6   5       20.83       28.79      2.20 o 
   0  -6   5       69.31       66.34      2.98 o 
   1  -6   5       10.48       15.92      2.29 o 
   2  -6   5       84.29       68.85      3.91 o 
   3  -6   5       15.11       11.14      2.32 o 
   4  -6   5       35.80       34.89      3.11 o 
   5  -6   5        5.30        5.18      2.32 o 
   6  -6   5        2.04        3.49      2.59 o 
   7  -6   5        9.07       18.62      7.13 o 
   8  -6   5       16.74        9.64      5.93 o 
  -9  -5   5       19.61       12.16      4.81 o 
  -8  -5   5       12.43       11.35      4.18 o 
  -7  -5   5       53.54       52.34      5.44 o 
  -6  -5   5      272.80      242.92     10.81 o 
  -5  -5   5       32.89       32.61      3.10 o 
  -4  -5   5        9.47        9.18      2.04 o 
  -3  -5   5      350.57      315.54      7.36 o 
  -2  -5   5     1586.35     1633.09     57.28 o 
  -1  -5   5      328.37      377.03      9.28 o 
   0  -5   5        6.08        8.78      1.77 o 
   1  -5   5      187.43      200.60      5.09 o 
   2  -5   5      145.99      156.64      5.38 o 
   3  -5   5     1347.53     1288.02     34.04 o 
   4  -5   5      263.96      254.84      8.22 o 
   5  -5   5       10.38       12.80      2.64 o 
   6  -5   5      110.75      101.01      5.34 o 
   7  -5   5       13.70       17.39      3.19 o 
   8  -5   5       41.61       46.19      5.57 o 
  -9  -4   5        8.17        7.81      6.49 o 
  -8  -4   5      211.34      164.29      9.34 o 
  -7  -4   5        0.69        2.10      2.48 o 
  -6  -4   5        0.16       -1.12      2.17 o 
  -5  -4   5      145.02      172.43      6.48 o 
  -4  -4   5      263.89      263.08      8.00 o 
  -3  -4   5      381.70      400.89      8.59 o 
  -2  -4   5      625.59      621.36     12.25 o 
  -1  -4   5      368.80      393.85      9.19 o 
   0  -4   5     3984.91     4953.12     80.57 o 
   1  -4   5      226.41      193.21      7.49 o 
   2  -4   5     1780.85     1675.13     33.09 o 
   3  -4   5      511.61      474.68     12.13 o 
   4  -4   5      250.71      229.55      7.42 o 
   5  -4   5      108.60       98.56      4.94 o 
   6  -4   5      100.01      113.28      5.54 o 
   7  -4   5       13.61       19.97      2.89 o 
   8  -4   5        7.09       17.51      6.29 o 
   9  -4   5        5.03        6.69      6.11 o 
  -9  -3   5        7.83        5.57      2.87 o 
  -8  -3   5       31.57       24.01      3.75 o 
  -7  -3   5        0.55        0.90      2.43 o 
  -6  -3   5       26.00       25.83      3.69 o 
  -5  -3   5       33.14       43.91      3.56 o 
  -4  -3   5      146.25      124.28      4.85 o 
  -3  -3   5        3.38        1.68      1.37 o 
  -2  -3   5       28.86       23.27      2.39 o 
  -1  -3   5     1023.96     1411.38     42.21 o 
   0  -3   5     3075.72     3566.49     58.27 o 
   1  -3   5       39.43       43.93      2.00 o 
   2  -3   5       45.52       49.67      2.24 o 
   3  -3   5      588.31      524.40     16.05 o 
   4  -3   5      209.39      185.60      7.96 o 
   5  -3   5       36.84       29.55      2.88 o 
   6  -3   5        0.08       -0.83      1.73 o 
   7  -3   5        5.73        4.77      1.97 o 
   8  -3   5       81.09       67.13      5.21 o 
   9  -3   5       61.08       64.24      9.02 o 
  -9  -2   5        9.37        9.42      1.79 o 
  -8  -2   5        0.04        3.30      1.97 o 
  -7  -2   5       28.67       23.35      2.94 o 
  -6  -2   5      411.94      426.98     11.97 o 
  -5  -2   5      586.47      642.80     19.58 o 
  -4  -2   5      299.56      317.62      8.68 o 
  -3  -2   5      272.83      316.57      6.93 o 
  -2  -2   5      300.43      312.90     18.72 o 
   0  -2   5     2288.10     2855.45     55.54 o 
   1  -2   5      488.50      500.31     11.31 o 
   2  -2   5     4677.25     5200.08     84.20 o 
   3  -2   5       39.15       30.48      1.90 o 
   4  -2   5     1842.00     1879.84     37.35 o 
   5  -2   5      161.57      151.92      7.83 o 
   6  -2   5      178.07      163.09      6.33 o 
   7  -2   5       61.92       58.86      5.04 o 
   8  -2   5       96.95      103.48      6.48 o 
   9  -2   5        5.27       15.49      2.73 o 
  -9  -1   5       12.05       18.68      2.35 o 
  -8  -1   5       16.21       17.79      2.92 o 
  -7  -1   5       27.58       36.67      3.50 o 
  -6  -1   5      445.65      431.60     11.77 o 
  -5  -1   5      319.26      310.67     10.01 o 
  -4  -1   5        3.77        2.52      1.26 o 
  -3  -1   5      320.30      362.21      7.57 o 
  -2  -1   5     1802.11     2373.59     79.58 o 
  -1  -1   5       63.57       73.37      3.11 o 
   0  -1   5     1448.74     1915.92     62.92 o 
   1  -1   5     2063.61     2385.27     48.42 o 
   2  -1   5      536.35      479.87      9.20 o 
   3  -1   5       84.44       88.33      2.99 o 
   4  -1   5      141.32      131.77      4.06 o 
   5  -1   5       72.61       56.35      3.38 o 
   6  -1   5      267.77      236.57      7.55 o 
   7  -1   5        0.35        1.94      2.29 o 
   8  -1   5        6.41       13.38      3.20 o 
   9  -1   5       10.28       20.65      4.40 o 
  -9   0   5        1.79        0.20      1.98 o 
  -8   0   5       43.07       45.87      3.91 o 
  -7   0   5        1.12        0.20      2.19 o 
  -6   0   5       48.35       45.57      3.54 o 
  -5   0   5      608.42      675.07     15.69 o 
  -4   0   5        2.86        2.43      1.34 o 
  -3   0   5      165.64      195.97      4.79 o 
  -2   0   5       23.80       17.53      1.64 o 
  -1   0   5      215.08      225.68     14.92 o 
   0   0   5      524.05      568.19     16.81 o 
   1   0   5      853.82      983.86     20.30 o 
   2   0   5      395.08      479.69      9.09 o 
   3   0   5      527.94      606.86     11.37 o 
   4   0   5      101.63      129.14      4.34 o 
   5   0   5       61.85       53.26      2.72 o 
   6   0   5      164.35      158.80      5.92 o 
   7   0   5      251.43      229.86      9.66 o 
   8   0   5       11.36       21.14      7.89 o 
   9   0   5       65.46       56.24      4.94 o 
  10   0   5        0.91        5.82      3.09 o 
  -9   1   5       46.89       41.91      4.48 o 
  -8   1   5       58.35       54.18      7.83 o 
  -7   1   5      158.98      174.50      7.47 o 
  -6   1   5        0.16        1.58      1.76 o 
  -5   1   5      706.88      756.07     17.09 o 
  -4   1   5     1978.06     2447.87     40.98 o 
  -3   1   5      223.56      269.11      5.93 o 
  -2   1   5     1666.42     2043.05     33.89 o 
  -1   1   5      545.56      577.58     10.33 o 
   0   1   5     1205.11     1315.36     25.96 o 
   1   1   5      215.50      207.49      6.51 o 
   2   1   5     4260.05     4377.49     70.82 o 
   3   1   5      594.51      591.30     11.08 o 
   4   1   5     1484.11     1567.11     26.94 o 
   5   1   5      187.63      180.37      7.21 o 
   6   1   5      170.02      152.39      4.90 o 
   7   1   5      108.37       97.80      5.99 o 
   8   1   5      253.74      220.21     10.00 o 
   9   1   5       58.81       60.79      5.22 o 
  10   1   5       38.34       54.12      6.80 o 
  -9   2   5       10.33        8.94      2.82 o 
  -8   2   5      121.05      113.73      7.11 o 
  -7   2   5       31.87       35.42      3.56 o 
  -6   2   5        2.91        3.49      1.99 o 
  -5   2   5      273.45      254.28      7.59 o 
  -4   2   5      112.12       96.60      3.28 o 
  -3   2   5       26.74       30.36      1.79 o 
  -2   2   5      131.41      130.46      3.34 o 
  -1   2   5     1084.08     1136.47     20.97 o 
   0   2   5      445.51      487.24      8.72 o 
   1   2   5     1777.90     1960.66     30.25 o 
   2   2   5        4.68       12.84      1.15 o 
   3   2   5      237.91      270.17      5.87 o 
   4   2   5      339.80      333.13      7.29 o 
   5   2   5      228.93      255.17      6.26 o 
   6   2   5      169.41      166.94      5.02 o 
   7   2   5      117.09      106.73      5.11 o 
   8   2   5       16.11       21.77      4.05 o 
   9   2   5       12.85       14.54      3.15 o 
  10   2   5       88.40      106.70      7.03 o 
  -9   3   5        0.94        0.01      2.44 o 
  -8   3   5        4.71        9.99      3.07 o 
  -7   3   5      145.03      139.46      7.60 o 
  -6   3   5      102.34       90.03      4.92 o 
  -5   3   5      769.80      800.24     15.27 o 
  -4   3   5      482.17      482.90      9.77 o 
  -3   3   5      996.99     1074.13     18.74 o 
  -2   3   5    10639.07    13237.24    211.17 o 
  -1   3   5     1094.34     1199.72     20.24 o 
   0   3   5     5817.94     6476.43    191.20 o 
   1   3   5     3081.56     3160.72     51.26 o 
   2   3   5     6005.40     6508.69    104.59 o 
   3   3   5      472.54      479.95      9.17 o 
   4   3   5     6978.50     7272.70    117.33 o 
   5   3   5      410.99      427.20      9.06 o 
   6   3   5      109.24      111.01      4.81 o 
   7   3   5      112.07      117.06      5.30 o 
   8   3   5       26.39       23.81      4.11 o 
   9   3   5        5.65        9.96      2.96 o 
  10   3   5      165.96      178.63      9.39 o 
  -9   4   5       27.62       32.04     10.77 o 
  -8   4   5       17.01       16.11      6.00 o 
  -7   4   5       17.40       20.17      3.86 o 
  -6   4   5      286.65      291.03     10.90 o 
  -5   4   5      517.46      516.26     10.76 o 
  -4   4   5       43.84       45.50      2.38 o 
  -3   4   5       94.52       69.02      2.59 o 
  -2   4   5      162.21      160.65      3.98 o 
  -1   4   5        0.26        1.24      0.76 o 
   0   4   5      223.86      209.83      5.82 o 
   1   4   5     3546.16     3773.81     61.02 o 
   2   4   5        1.05        1.50      0.79 o 
   3   4   5     1522.36     1598.00     27.01 o 
   4   4   5     1712.45     1779.73     30.24 o 
   5   4   5      155.69      142.46      4.74 o 
   6   4   5       25.10       27.91      2.77 o 
   7   4   5       11.61       10.48      2.38 o 
   8   4   5        3.13        1.52      2.30 o 
   9   4   5       11.32       16.18      4.42 o 
  10   4   5        9.66       15.13      3.36 o 
  -9   5   5        7.16       10.33      2.96 o 
  -8   5   5       15.46       17.98      4.95 o 
  -7   5   5       50.49       49.07      7.18 o 
  -6   5   5        0.78        0.74      2.23 o 
  -5   5   5       56.79       55.51      2.95 o 
  -4   5   5       24.35       23.66      2.01 o 
  -3   5   5      223.86      203.82      5.07 o 
  -2   5   5      460.93      522.56      9.92 o 
  -1   5   5       17.28       21.61      1.41 o 
   0   5   5       86.46       66.85      2.10 o 
   1   5   5        0.01        2.34      1.00 o 
   2   5   5     2634.16     2935.96     47.97 o 
   3   5   5     1826.42     1850.92     31.05 o 
   4   5   5      544.18      520.22     10.20 o 
   5   5   5      207.85      184.67      6.64 o 
   6   5   5      195.65      179.91      8.52 o 
   7   5   5        0.37        0.85      1.83 o 
   8   5   5       47.19       44.64      3.89 o 
   9   5   5       36.22       40.55      4.06 o 
  10   5   5        1.32        4.87      2.43 o 
  -8   6   5       81.40       86.17     13.57 o 
  -7   6   5        0.36       -1.97      2.04 o 
  -6   6   5        0.27        1.13      2.36 o 
  -5   6   5      611.82      580.17     13.96 o 
  -4   6   5      170.59      173.92      4.87 o 
  -3   6   5     1442.27     1513.25     26.17 o 
  -2   6   5      720.01      773.33     14.05 o 
  -1   6   5     1321.36     1533.24     25.89 o 
   0   6   5     1813.11     1951.21     37.64 o 
   1   6   5       48.83       46.09      2.33 o 
   2   6   5       16.48       13.96      1.76 o 
   3   6   5      528.22      560.63     10.58 o 
   4   6   5      592.63      557.89     10.83 o 
   5   6   5      954.05      987.16     21.11 o 
   6   6   5      294.81      257.16     12.52 o 
   7   6   5       58.30       59.50      3.86 o 
   8   6   5        9.23        8.35      2.59 o 
   9   6   5       14.58       13.39      3.12 o 
  10   6   5        5.50       10.26      6.36 o 
  -8   7   5       26.96       35.80      4.67 o 
  -7   7   5       31.45       29.40      3.83 o 
  -6   7   5      182.88      186.85     10.51 o 
  -5   7   5        0.30        3.57      1.88 o 
  -4   7   5       47.29       53.50      3.40 o 
  -3   7   5       76.95       59.21      2.71 o 
  -2   7   5     1699.91     1751.34     29.82 o 
  -1   7   5      198.90      199.00      4.73 o 
   0   7   5       64.11       57.46      2.14 o 
   1   7   5     1298.01     1300.68     26.04 o 
   2   7   5      922.78      992.50     20.55 o 
   3   7   5      281.95      284.46      6.20 o 
   4   7   5      180.58      155.87      5.16 o 
   5   7   5      278.00      249.85      6.08 o 
   6   7   5       22.85       23.60      2.92 o 
   7   7   5       10.03       12.06      2.44 o 
   8   7   5       51.05       38.46      4.87 o 
   9   7   5       43.49       36.82      5.22 o 
  10   7   5       31.38       45.75     10.37 o 
  -8   8   5       64.77       61.05      5.27 o 
  -7   8   5        0.24        1.39      6.18 o 
  -6   8   5       94.57       98.04      5.14 o 
  -5   8   5      147.03      140.74      5.81 o 
  -4   8   5       92.46       82.53      4.13 o 
  -3   8   5     2716.06     2646.10     51.32 o 
  -2   8   5      197.20      193.50      5.04 o 
  -1   8   5     2109.97     2123.54     35.78 o 
   0   8   5     2966.69     2985.01     49.34 o 
   1   8   5      833.74     1020.91     21.26 o 
   2   8   5     2436.76     2492.97     48.37 o 
   3   8   5     1017.60      949.07     24.35 o 
   4   8   5      296.99      273.70      7.75 o 
   5   8   5       49.46       42.99      4.51 o 
   6   8   5      141.90      136.20      7.49 o 
   7   8   5        1.01        4.84      2.88 o 
   8   8   5       42.27       38.65      4.92 o 
   9   8   5       27.83       39.36      5.40 o 
  10   8   5        0.51        2.51      4.87 o 
  -8   9   5       16.47       11.35      5.78 o 
  -7   9   5        5.91        3.76      2.30 o 
  -6   9   5        0.30        1.47      2.64 o 
  -5   9   5       38.79       38.75      3.49 o 
  -4   9   5        2.59        0.25      1.83 o 
  -3   9   5      637.89      634.81     14.91 o 
  -2   9   5       31.78       26.72      2.71 o 
  -1   9   5      212.29      189.33      4.96 o 
   0   9   5       94.54      104.97      4.32 o 
   1   9   5      481.68      476.63     11.67 o 
   2   9   5       16.87       18.67      2.38 o 
   3   9   5      147.73      149.62      4.64 o 
   4   9   5       60.84       61.98      2.98 o 
   5   9   5      237.36      203.43      8.82 o 
   6   9   5        9.78        9.16      3.08 o 
   7   9   5       13.22       18.12      3.90 o 
   8   9   5       10.13        9.58      2.87 o 
   9   9   5       33.03       38.48      3.98 o 
  -7  10   5       79.65       80.00      5.79 o 
  -6  10   5        8.82        7.27      2.49 o 
  -5  10   5        0.78        1.58      2.19 o 
  -4  10   5      202.49      196.06      7.10 o 
  -3  10   5      957.16      856.32     19.33 o 
  -2  10   5       10.39       14.82      3.00 o 
  -1  10   5      774.86      775.03     17.41 o 
   0  10   5        0.07       -0.54      1.59 o 
   1  10   5      848.56      835.25     21.30 o 
   2  10   5     1569.48     1542.12     31.65 o 
   3  10   5      223.32      206.27      6.81 o 
   4  10   5      341.58      299.26     10.36 o 
   5  10   5      640.64      577.44     18.11 o 
   6  10   5      100.49      105.52      6.49 o 
   7  10   5        2.69        4.89      2.68 o 
   8  10   5       19.25       27.16      5.93 o 
   9  10   5       17.98       24.38      3.34 o 
  -6  11   5        0.19        4.94      2.48 o 
  -5  11   5       11.79       14.16      5.75 o 
  -4  11   5       52.02       48.59      4.83 o 
  -3  11   5        0.02       -1.42      1.92 o 
  -2  11   5        2.58        3.77      2.10 o 
  -1  11   5      116.04      101.39      6.66 o 
   0  11   5        4.80        4.71      2.05 o 
   1  11   5      226.22      216.97      7.13 o 
   2  11   5      136.34      121.46      5.13 o 
   3  11   5      210.84      202.29      7.37 o 
   4  11   5      150.36      156.84      6.20 o 
   5  11   5      157.33      154.21      8.03 o 
   6  11   5        6.69        9.91      3.31 o 
   7  11   5       11.00       16.74      4.73 o 
   8  11   5        0.02        1.96      6.95 o 
   9  11   5        0.03       -0.58      5.53 o 
  -6  12   5       12.65       29.41      9.87 o 
  -5  12   5       22.25       33.02      3.99 o 
  -4  12   5       84.30       82.38      5.95 o 
  -3  12   5       12.63        5.47      2.81 o 
  -2  12   5       10.14        6.39      5.04 o 
  -1  12   5      116.66       96.12      5.97 o 
   0  12   5       30.82       22.61      4.93 o 
   1  12   5      490.88      475.75     12.54 o 
   2  12   5      952.21      918.43     20.91 o 
   3  12   5       89.19       93.91      9.18 o 
   4  12   5       77.77       72.71      4.42 o 
   5  12   5        4.43        5.83      3.04 o 
   6  12   5       68.50       73.65      5.53 o 
   7  12   5      119.40      120.94     10.02 o 
   8  12   5       14.18       21.05      3.86 o 
  -5  13   5        2.92       10.53      2.96 o 
  -4  13   5       15.63       27.14      3.66 o 
  -3  13   5       31.93       37.18      4.66 o 
  -2  13   5       36.35       31.47      3.48 o 
  -1  13   5       32.37       34.83      4.13 o 
   0  13   5       64.00       58.83      7.06 o 
   1  13   5       14.20       10.52      6.26 o 
   2  13   5        2.33        6.53      2.30 o 
   3  13   5       25.45       28.70      3.41 o 
   4  13   5       30.46       28.66      4.35 o 
   5  13   5       37.40       35.56      4.03 o 
   6  13   5       46.32       60.58      7.16 o 
   7  13   5       20.58       19.17      4.91 o 
  -4  14   5        2.44        2.27      2.09 o 
  -3  14   5       14.87       19.50      2.55 o 
  -2  14   5       57.43       51.72      4.23 o 
  -1  14   5       19.07       24.80      4.67 o 
   0  14   5        0.40       -0.86      1.73 o 
   1  14   5       14.13       10.98      3.19 o 
   2  14   5        7.92       12.06      3.42 o 
   3  14   5       14.82       18.40      3.01 o 
   4  14   5       12.90       11.41      4.31 o 
   5  14   5      233.25      241.84     10.59 o 
   6  14   5        1.03        3.72      3.82 o 
   7  14   5        9.41       14.19      4.15 o 
  -3  15   5      105.67      136.53      7.38 o 
  -2  15   5       23.08       26.24      2.89 o 
  -1  15   5       81.86      103.77      6.79 o 
   0  15   5       11.58        3.32      1.94 o 
   1  15   5       82.09       75.78      5.73 o 
   2  15   5       12.56       16.58      3.54 o 
   3  15   5       27.02       31.88      4.25 o 
   4  15   5        0.90       -1.57      1.57 o 
   5  15   5      110.83      123.34      7.02 o 
   6  15   5        0.13        5.38      1.77 o 
  -1  16   5        0.37       -2.00      4.76 o 
   0  16   5        0.00        1.10      5.06 o 
   1  16   5        5.03        4.47      5.24 o 
   2  16   5       60.31       68.59      6.89 o 
   3  16   5        5.72        9.04      2.70 o 
   4  16   5        0.01        1.35      3.02 o 
   5  16   5        2.45        6.11      1.93 o 
   1  17   5       30.31       42.46      4.54 o 
   2  17   5        2.33        4.70      2.30 o 
  -3 -12   6        6.51        3.86      5.16 o 
  -2 -12   6        1.36        7.96      5.49 o 
  -1 -12   6        1.35        5.26      4.03 o 
   0 -12   6       11.18       10.50      4.14 o 
   1 -12   6       21.22       31.50      8.04 o 
  -5 -11   6        7.39       11.59      3.48 o 
  -4 -11   6       30.60       38.75      4.50 o 
  -3 -11   6        0.12        4.84      5.56 o 
  -2 -11   6        1.71        1.09      4.58 o 
  -1 -11   6       97.20       77.97      6.67 o 
   0 -11   6      104.75      102.25      7.76 o 
   1 -11   6       24.74       28.83      7.55 o 
   2 -11   6       85.14       76.13      7.13 o 
   3 -11   6       22.22       29.60      8.04 o 
  -6 -10   6        1.37        1.85      5.27 o 
  -5 -10   6       13.27       13.28      3.29 o 
  -4 -10   6       65.17       58.63      5.36 o 
  -3 -10   6       84.62       70.38      6.15 o 
  -2 -10   6        9.38        8.69      3.90 o 
  -1 -10   6       10.29        6.86      3.70 o 
   0 -10   6        7.48        7.97      4.06 o 
   1 -10   6        2.80       11.11      3.87 o 
   2 -10   6      186.56      187.42     25.91 o 
   3 -10   6        2.75        0.30      3.42 o 
   4 -10   6        8.77        7.25      2.53 o 
  -7  -9   6       11.59       13.17      6.76 o 
  -6  -9   6       59.47       65.19      5.59 o 
  -5  -9   6       27.17       34.09      4.46 o 
  -4  -9   6       64.51       64.53      7.73 o 
  -3  -9   6        7.19        5.58      3.14 o 
  -2  -9   6       85.19       78.32      5.01 o 
  -1  -9   6       63.88       70.39      6.58 o 
   0  -9   6       24.25       26.59      4.74 o 
   1  -9   6      124.67       99.50      8.49 o 
   2  -9   6       85.55       90.77      6.93 o 
   3  -9   6       96.94       91.86      6.75 o 
   4  -9   6       39.42       47.24      5.75 o 
   5  -9   6        6.82        9.29      2.71 o 
  -7  -8   6       27.16       24.46      3.55 o 
  -6  -8   6       71.48       64.32      5.50 o 
  -5  -8   6        5.71        5.24      2.81 o 
  -4  -8   6        0.49        3.41      3.05 o 
  -3  -8   6      199.49      166.71      8.63 o 
  -2  -8   6       35.09       31.79      3.52 o 
  -1  -8   6       41.19       35.18      3.56 o 
   0  -8   6      289.05      251.21     10.80 o 
   1  -8   6       89.53       74.97      6.03 o 
   2  -8   6        0.01        1.38      2.90 o 
   3  -8   6       19.67       18.80      3.83 o 
   4  -8   6       93.32       96.05      6.84 o 
   5  -8   6        8.45        9.72      2.77 o 
   6  -8   6        0.13        1.68      3.07 o 
  -8  -7   6       17.32        8.84      6.29 o 
  -7  -7   6        1.46        4.24      1.78 o 
  -6  -7   6        2.85        2.60      2.33 o 
  -5  -7   6       39.98       49.71      9.07 o 
  -4  -7   6      105.57       91.74      6.26 o 
  -3  -7   6      306.01      267.62     10.87 o 
  -2  -7   6       65.47       66.29      4.26 o 
  -1  -7   6      139.62      119.89      5.39 o 
   0  -7   6       41.94       46.10      4.86 o 
   1  -7   6       96.44       85.90      6.34 o 
   2  -7   6       15.80       11.47      3.56 o 
   3  -7   6       81.82       82.48      6.09 o 
   4  -7   6       29.69       34.31      4.62 o 
   5  -7   6       15.36       20.86      7.42 o 
   6  -7   6        0.02        3.61      3.67 o 
  -8  -6   6        0.26        2.11      3.73 o 
  -7  -6   6        1.45       -2.16      2.86 o 
  -6  -6   6       39.60       42.93      4.56 o 
  -5  -6   6       45.32       40.72      5.26 o 
  -4  -6   6       68.83       55.50      5.10 o 
  -3  -6   6        0.99        1.10      1.88 o 
  -2  -6   6       56.22       59.94      3.83 o 
  -1  -6   6      247.28      249.84      8.54 o 
   0  -6   6        0.50        1.80      2.25 o 
   1  -6   6      666.88      633.59     19.42 o 
   2  -6   6       52.46       38.98      5.00 o 
   3  -6   6      134.45      135.38      8.16 o 
   4  -6   6        3.69        5.02      2.91 o 
   5  -6   6      137.47      147.90      6.61 o 
   6  -6   6        8.16        7.24      3.07 o 
   7  -6   6       39.38       47.00      5.16 o 
  -8  -5   6        9.95       11.82      6.13 o 
  -7  -5   6        0.06        1.59      3.15 o 
  -6  -5   6       16.72       21.86      4.44 o 
  -5  -5   6       78.44       84.68      5.97 o 
  -4  -5   6        0.16        1.89      2.36 o 
  -3  -5   6      174.42      173.80      6.33 o 
  -2  -5   6      625.90      660.79     20.90 o 
  -1  -5   6        0.96        2.24      1.68 o 
   0  -5   6      631.18      676.70     21.33 o 
   1  -5   6       21.41       17.44      2.23 o 
   2  -5   6        4.48        5.51      1.77 o 
   3  -5   6       54.72       49.50      3.30 o 
   4  -5   6      276.06      255.43      8.35 o 
   5  -5   6       16.03       19.05      3.02 o 
   6  -5   6       26.26       33.64      3.80 o 
   7  -5   6        3.78        9.73      2.60 o 
   8  -5   6        4.03       -3.89      3.89 o 
  -8  -4   6       24.24       29.72      5.36 o 
  -7  -4   6       19.26       25.39      4.63 o 
  -6  -4   6      380.05      336.26     15.60 o 
  -5  -4   6        9.77       11.24      3.31 o 
  -4  -4   6      263.79      229.55      9.52 o 
  -3  -4   6      793.78      770.11     17.57 o 
  -2  -4   6      107.32      112.06      4.66 o 
  -1  -4   6      247.77      305.27     10.30 o 
   0  -4   6      750.19      770.37     17.05 o 
   1  -4   6        0.05        0.84      1.06 o 
   2  -4   6      732.20      679.49     19.82 o 
   3  -4   6        1.33       -0.13      3.30 o 
   4  -4   6       77.91       69.08      5.19 o 
   5  -4   6       43.13       44.67      3.48 o 
   6  -4   6       51.00       46.50      3.74 o 
   7  -4   6        3.69        6.21      1.84 o 
   8  -4   6        1.14        0.49      1.50 o 
  -9  -3   6        4.28        7.63      4.18 o 
  -8  -3   6       42.15       29.93      5.36 o 
  -7  -3   6       16.01       16.96      4.04 o 
  -6  -3   6       37.25       33.50      4.87 o 
  -5  -3   6       21.55       23.99      3.09 o 
  -4  -3   6       81.55       75.00      3.88 o 
  -3  -3   6       38.17       37.76      2.23 o 
  -2  -3   6      108.02      133.14      4.99 o 
  -1  -3   6        1.55        2.74      1.03 o 
   0  -3   6     2075.11     2552.10     56.62 o 
   1  -3   6       28.96       28.51      1.73 o 
   2  -3   6     1528.74     1551.22     26.70 o 
   3  -3   6        0.49       -0.15      1.67 o 
   4  -3   6      236.84      219.62      8.41 o 
   5  -3   6       32.42       35.44      3.47 o 
   6  -3   6      303.72      278.44      9.32 o 
   7  -3   6        6.15        5.57      2.07 o 
   8  -3   6        0.01        2.33      2.06 o 
   9  -3   6        0.03        5.31      5.20 o 
  -9  -2   6       18.38       17.48      4.64 o 
  -8  -2   6       30.67       25.65     11.07 o 
  -7  -2   6       52.80       73.40      4.80 o 
  -6  -2   6      235.00      261.77      8.72 o 
  -5  -2   6      192.03      214.81      7.38 o 
  -4  -2   6      768.63      773.89     17.35 o 
  -3  -2   6      261.86      294.43      6.69 o 
  -2  -2   6      122.33      115.04      9.94 o 
  -1  -2   6      892.96     1196.84     32.10 o 
   0  -2   6       10.59       12.02      1.64 o 
   1  -2   6       27.88       21.53      2.04 o 
   2  -2   6     2063.82     2030.48     43.71 o 
   3  -2   6      205.88      184.54      5.51 o 
   4  -2   6      897.72      882.98     19.35 o 
   5  -2   6      353.89      334.15      9.62 o 
   6  -2   6       56.87       52.76      3.74 o 
   7  -2   6      176.92      155.05      6.48 o 
   8  -2   6       67.11       63.00      5.18 o 
   9  -2   6       12.58       13.97      2.80 o 
  -9  -1   6        0.17        5.46      2.14 o 
  -8  -1   6       64.44       63.44      4.36 o 
  -7  -1   6      129.13      111.41      6.37 o 
  -6  -1   6        0.64       -0.96      3.07 o 
  -5  -1   6       18.80       31.77      3.28 o 
  -4  -1   6       87.40       75.31      3.86 o 
  -3  -1   6       23.76       27.88      1.91 o 
  -2  -1   6      823.13      900.92     36.64 o 
  -1  -1   6       10.42       18.58      1.90 o 
   0  -1   6     2166.68     2912.34     85.76 o 
   1  -1   6     4167.93     5032.79    100.62 o 
   2  -1   6      796.54      934.38     16.66 o 
   3  -1   6      105.69       64.84      2.69 o 
   4  -1   6      121.31      120.08      9.33 o 
   5  -1   6      686.09      674.22     16.69 o 
   6  -1   6       12.56       10.06      2.25 o 
   7  -1   6        2.28        2.15      2.48 o 
   8  -1   6        5.49        9.87      4.86 o 
   9  -1   6        1.33        2.81      1.79 o 
  -9   0   6        0.80        1.17      1.99 o 
  -8   0   6       87.15       79.91      5.22 o 
  -7   0   6       71.67       66.71      4.49 o 
  -6   0   6       12.04       18.85      2.98 o 
  -5   0   6      222.69      223.28      7.26 o 
  -4   0   6       12.24       22.22      2.03 o 
  -3   0   6        2.13        5.09      1.22 o 
  -2   0   6     1874.22     2297.84     38.14 o 
  -1   0   6        0.22        0.28      1.01 o 
   0   0   6       67.86       66.27      2.91 o 
   1   0   6        1.68        2.71      0.82 o 
   2   0   6        3.55        6.08      1.30 o 
   3   0   6      214.18      184.95      4.68 o 
   4   0   6      974.55      979.73     17.87 o 
   5   0   6      536.88      516.97     12.77 o 
   6   0   6      161.69      136.24      5.53 o 
   7   0   6       46.51       50.14      4.61 o 
   8   0   6        0.28        2.11      4.35 o 
   9   0   6        0.13        5.54      4.60 o 
  -9   1   6        7.20       12.05      2.82 o 
  -8   1   6        1.93        4.45      2.61 o 
  -7   1   6       28.80       36.83      3.76 o 
  -6   1   6      211.88      220.22     10.91 o 
  -5   1   6      152.93      148.25      5.64 o 
  -4   1   6      156.76      145.86      4.25 o 
  -3   1   6       41.01       52.42      2.39 o 
  -2   1   6       98.54      133.08      3.68 o 
  -1   1   6      273.77      278.11      5.68 o 
   0   1   6     1490.86     1597.87     31.99 o 
   1   1   6      599.09      655.19     11.73 o 
   2   1   6      817.69      949.54     16.65 o 
   3   1   6     4754.89     5219.89     84.59 o 
   4   1   6       65.62       72.41      2.97 o 
   5   1   6      152.12      144.14      4.50 o 
   6   1   6        2.43        0.64      1.58 o 
   7   1   6      172.59      178.74      8.50 o 
   8   1   6      120.90      132.97      7.67 o 
   9   1   6        9.12       15.86      4.42 o 
  10   1   6       11.89       24.39      4.71 o 
  -9   2   6       12.62        3.81      2.28 o 
  -8   2   6        3.66        2.83      3.08 o 
  -7   2   6       10.58       16.34      2.99 o 
  -6   2   6      140.62      128.42      6.34 o 
  -5   2   6       32.38       37.64      3.09 o 
  -4   2   6       12.10       12.57      1.65 o 
  -3   2   6      409.83      406.47      8.33 o 
  -2   2   6      233.49      266.22      5.78 o 
  -1   2   6      114.59      116.51      3.03 o 
   0   2   6     5951.70     6778.34    127.71 o 
   1   2   6       60.30       66.86      2.16 o 
   2   2   6      144.74      130.66      3.46 o 
   3   2   6      409.85      415.60      8.39 o 
   4   2   6      414.51      454.82      9.34 o 
   5   2   6      179.51      172.37      5.00 o 
   6   2   6      853.04      848.90     16.39 o 
   7   2   6      353.88      331.23     12.27 o 
   8   2   6       43.19       52.59      6.89 o 
   9   2   6        7.08       11.31      2.80 o 
  10   2   6       18.91       30.78      3.54 o 
  -9   3   6       23.04       29.58      5.64 o 
  -8   3   6       90.22       92.23      6.51 o 
  -7   3   6        6.69        4.15      2.91 o 
  -6   3   6        0.65        2.11      1.98 o 
  -5   3   6      462.50      464.50     11.70 o 
  -4   3   6      626.24      633.59     18.47 o 
  -3   3   6      895.75      858.08     15.47 o 
  -2   3   6     1120.47     1218.31     20.91 o 
  -1   3   6      901.82     1007.25     28.71 o 
   0   3   6      482.32      471.21      8.70 o 
   1   3   6     1564.58     1669.53     27.81 o 
   2   3   6       11.93       24.99      1.48 o 
   3   3   6      269.76      288.07      6.27 o 
   4   3   6      199.54      174.19      4.70 o 
   5   3   6      647.31      637.31     12.55 o 
   6   3   6      374.74      351.23      8.26 o 
   7   3   6      152.34      149.32      6.20 o 
   8   3   6       12.80        3.90      3.47 o 
   9   3   6        0.15        1.83      3.56 o 
  10   3   6        1.45       24.08      4.67 o 
  -9   4   6        1.55        3.72      5.40 o 
  -8   4   6      155.99      139.56      7.97 o 
  -7   4   6       44.83       41.63      4.56 o 
  -6   4   6        9.57       12.09      2.50 o 
  -5   4   6      118.84      117.42      4.14 o 
  -4   4   6       35.38       33.54      2.18 o 
  -3   4   6        6.51        3.85      1.21 o 
  -2   4   6     4429.98     5347.92     86.52 o 
  -1   4   6     1379.62     1598.39     26.81 o 
   0   4   6     2238.15     2618.98     42.89 o 
   1   4   6     1601.74     1702.46     28.34 o 
   2   4   6      172.66      148.31      3.67 o 
   3   4   6      243.27      302.56      6.47 o 
   4   4   6     1754.52     1858.25     31.62 o 
   5   4   6      105.36       95.95      3.56 o 
   6   4   6       95.89       88.68      4.43 o 
   7   4   6      152.30      165.41      6.44 o 
   8   4   6       68.25       67.28      4.53 o 
   9   4   6       99.63      104.24     13.38 o 
  10   4   6       10.44       35.90      8.77 o 
  -9   5   6       45.28       34.01      4.95 o 
  -8   5   6       19.14       27.85      4.58 o 
  -7   5   6        1.67       -2.21      2.47 o 
  -6   5   6      147.67      139.96      7.30 o 
  -5   5   6       90.50       94.20      3.93 o 
  -4   5   6        0.29        0.62      1.25 o 
  -3   5   6      249.47      204.39      5.11 o 
  -2   5   6      421.56      356.18      7.31 o 
  -1   5   6      423.50      426.87      8.33 o 
   0   5   6     1314.11     1398.95     23.58 o 
   1   5   6        1.37        1.11      0.62 o 
   2   5   6     1129.48     1176.95     23.61 o 
   3   5   6        4.22        1.27      0.92 o 
   4   5   6       38.26       26.11      1.93 o 
   5   5   6        0.02        1.62      1.22 o 
   6   5   6      297.89      262.60      7.99 o 
   7   5   6       32.95       29.14      3.10 o 
   8   5   6       50.59       60.82      4.33 o 
   9   5   6       93.74       89.80      5.40 o 
  10   5   6        0.95       -4.98      5.86 o 
  -8   6   6       31.00       28.71      4.00 o 
  -7   6   6        4.88        6.64      3.01 o 
  -6   6   6       39.71       34.07      4.26 o 
  -5   6   6       81.17       84.70      4.16 o 
  -4   6   6      387.69      364.11      8.13 o 
  -3   6   6      209.00      216.35      5.47 o 
  -2   6   6      927.44      945.91     16.93 o 
  -1   6   6        2.13        3.58      1.08 o 
   0   6   6     8894.89     9590.31    153.66 o 
   1   6   6      161.43      158.69      4.77 o 
   2   6   6     1042.44     1092.36     22.30 o 
   3   6   6     1353.37     1253.60     21.72 o 
   4   6   6      226.63      211.55      5.24 o 
   5   6   6       86.64       69.01      2.89 o 
   6   6   6      163.47      159.22      5.95 o 
   7   6   6       84.87       86.20      6.58 o 
   8   6   6       55.20       56.87      5.15 o 
   9   6   6      102.36      112.72      7.74 o 
  10   6   6        7.57        5.09      6.44 o 
  -8   7   6        3.11       10.80      5.75 o 
  -7   7   6      219.21      193.76      9.33 o 
  -6   7   6       20.59       17.30      3.44 o 
  -5   7   6        4.75        8.72      2.12 o 
  -4   7   6      246.53      259.41      7.75 o 
  -3   7   6       21.22       21.69      2.03 o 
  -2   7   6        8.54       10.27      1.50 o 
  -1   7   6      134.55      102.47      3.19 o 
   0   7   6       47.06       40.43      1.81 o 
   1   7   6       22.53       19.41      2.12 o 
   2   7   6      156.08      133.36      4.55 o 
   3   7   6      121.41       96.59      4.98 o 
   4   7   6       38.48       43.23      2.98 o 
   5   7   6      210.64      164.92      4.72 o 
   6   7   6       81.62       76.85      5.66 o 
   7   7   6       57.39       66.74      5.75 o 
   8   7   6        4.45        2.41      3.89 o 
   9   7   6        2.68        2.98      3.51 o 
  10   7   6       22.09       20.29      7.09 o 
  -8   8   6       13.97       19.50      3.59 o 
  -7   8   6        1.08        6.62      2.41 o 
  -6   8   6        0.19        4.25      2.94 o 
  -5   8   6       75.44       71.01      4.16 o 
  -4   8   6      203.20      178.50      6.27 o 
  -3   8   6       19.12       18.64      2.09 o 
  -2   8   6        0.03        0.41      1.23 o 
  -1   8   6      177.04      144.90      6.40 o 
   0   8   6      949.54      872.38     18.60 o 
   1   8   6      190.06      192.13      5.84 o 
   2   8   6      375.48      344.98      8.94 o 
   3   8   6     1648.95     1629.77     65.89 o 
   4   8   6      247.38      236.04      7.01 o 
   5   8   6      257.98      238.58      7.29 o 
   6   8   6       90.15       87.64      6.04 o 
   7   8   6        3.75        2.14      2.67 o 
   8   8   6       29.01       25.42      8.20 o 
   9   8   6        3.46        3.33      3.57 o 
  10   8   6        3.39        0.51      4.98 o 
  -8   9   6       16.97       19.31      6.84 o 
  -7   9   6        1.92        7.28      3.38 o 
  -6   9   6       68.96       70.42      6.67 o 
  -5   9   6      522.41      507.92     13.33 o 
  -4   9   6      287.31      261.22      8.64 o 
  -3   9   6      629.04      559.74     13.49 o 
  -2   9   6       94.60       96.40      3.59 o 
  -1   9   6      795.03      779.75     17.34 o 
   0   9   6        0.14       -0.80      1.09 o 
   1   9   6      656.80      577.08     15.07 o 
   2   9   6      304.67      306.13      8.41 o 
   3   9   6      196.01      187.26      6.14 o 
   4   9   6       23.73       22.19      2.51 o 
   5   9   6       68.55       55.20      4.82 o 
   6   9   6        3.84        3.42      2.83 o 
   7   9   6       20.56       20.39      4.11 o 
   8   9   6       18.10        9.51      3.66 o 
   9   9   6       15.20       22.62      7.67 o 
  -7  10   6       10.48       15.21      3.15 o 
  -6  10   6       52.88       52.81      4.18 o 
  -5  10   6       25.32       29.72      3.39 o 
  -4  10   6       14.76       10.16      2.95 o 
  -3  10   6        0.88        1.77      2.31 o 
  -2  10   6        1.24       -2.98      3.13 o 
  -1  10   6      250.30      235.65     11.15 o 
   0  10   6      312.73      268.80      8.14 o 
   1  10   6      656.79      594.66     14.24 o 
   2  10   6       17.43       19.00      2.59 o 
   3  10   6      104.77       92.90      4.23 o 
   4  10   6        2.52        2.52      2.79 o 
   5  10   6        9.91       12.98      3.54 o 
   6  10   6        7.66        0.09      3.75 o 
   7  10   6        0.86       -0.42      2.47 o 
   8  10   6        4.83        5.49      3.24 o 
   9  10   6        0.06        5.05      3.16 o 
  -6  11   6        7.32        4.13      2.84 o 
  -5  11   6        3.92        7.55      2.74 o 
  -4  11   6      404.26      367.47     13.59 o 
  -3  11   6       41.38       37.19      4.18 o 
  -2  11   6      135.78      124.34      6.94 o 
  -1  11   6      278.44      263.31     12.97 o 
   0  11   6      979.80      935.95     20.89 o 
   1  11   6       76.00       76.72      5.33 o 
   2  11   6      140.12      127.05      5.32 o 
   3  11   6        5.52        6.93      2.19 o 
   4  11   6      179.12      157.33      6.21 o 
   5  11   6      270.79      253.84     17.55 o 
   6  11   6       45.98       42.16     10.49 o 
   7  11   6       16.54       23.10      4.38 o 
   8  11   6      104.70      100.98      9.53 o 
   9  11   6       16.23        5.35      5.78 o 
  -6  12   6        1.47        2.07      2.38 o 
  -5  12   6        0.09       -1.85      1.85 o 
  -4  12   6       33.70       34.68      7.40 o 
  -3  12   6       48.51       51.28      4.92 o 
  -2  12   6       13.48        8.65      3.71 o 
  -1  12   6        3.47        0.89      2.73 o 
   0  12   6       81.88       71.81      6.19 o 
   1  12   6       48.63       50.11      3.76 o 
   2  12   6       27.00       25.24      3.70 o 
   3  12   6      672.32      642.10     15.93 o 
   4  12   6       62.20       49.41      3.84 o 
   5  12   6      119.90      123.59      7.30 o 
   6  12   6       21.85       22.38      4.96 o 
   7  12   6      253.77      260.15     16.26 o 
   8  12   6       24.98       37.30      4.40 o 
  -5  13   6       64.49       59.08     11.13 o 
  -4  13   6       57.12       53.36      4.88 o 
  -3  13   6        3.75        5.04      2.47 o 
  -2  13   6      400.61      377.01     14.00 o 
  -1  13   6       73.25       81.89      6.16 o 
   0  13   6      148.57      134.06     10.46 o 
   1  13   6      163.20      149.66      7.48 o 
   2  13   6      134.48      131.03      6.05 o 
   3  13   6      215.87      213.89      7.88 o 
   4  13   6      323.63      332.08     13.28 o 
   5  13   6        1.91        8.10      2.84 o 
   6  13   6      362.99      346.25     13.52 o 
   7  13   6       63.87       74.45      5.28 o 
   8  13   6        0.01        2.18      2.33 o 
  -5  14   6        2.09        7.31      2.58 o 
  -4  14   6       15.39       29.78      5.82 o 
  -3  14   6        4.27       11.19      2.77 o 
  -2  14   6       17.44       27.37      3.35 o 
  -1  14   6       44.80       67.54      5.54 o 
   0  14   6        6.41        5.17      2.44 o 
   1  14   6       66.93       61.28      5.40 o 
   2  14   6        5.12        5.92      2.36 o 
   3  14   6        1.45       -0.83      1.87 o 
   4  14   6      256.68      226.22     10.11 o 
   5  14   6       15.16       15.49      4.15 o 
   6  14   6      106.46       94.71      6.12 o 
   7  14   6        2.85        3.96      2.29 o 
  -3  15   6       45.71       54.19      4.25 o 
  -2  15   6       10.35        9.51      3.20 o 
  -1  15   6       85.51       90.98      6.30 o 
   0  15   6       63.82       65.78      5.39 o 
   1  15   6       11.17        3.29      2.10 o 
   2  15   6       25.40       16.56      3.45 o 
   3  15   6        3.67        3.16      2.07 o 
   4  15   6        4.41        9.36      2.50 o 
   5  15   6        3.70       13.51      3.29 o 
   6  15   6      117.94      115.88      6.76 o 
  -2  16   6        0.48        4.06      1.51 o 
  -1  16   6        2.18       -0.30      3.33 o 
   0  16   6       56.10       80.45     13.26 o 
   1  16   6        3.10        3.37      5.51 o 
   2  16   6       11.33       15.57      3.38 o 
   3  16   6       14.09       18.87      4.24 o 
   4  16   6        4.64        8.22      1.97 o 
   5  16   6        8.18       19.28      2.96 o 
   0  17   6       40.85       50.99     10.55 o 
   1  17   6        1.57        5.13      2.22 o 
   2  17   6        0.03       -1.68      1.68 o 
   3  17   6       13.82       20.44      7.96 o 
  -4 -11   7        4.10        5.46      6.11 o 
  -3 -11   7       43.77       28.30      7.71 o 
  -2 -11   7        7.58       10.80      5.78 o 
  -1 -11   7        9.94       15.72      4.59 o 
   0 -11   7        2.62        9.89      4.40 o 
   1 -11   7       14.99       15.49      7.87 o 
   2 -11   7        5.33       10.11      6.91 o 
  -5 -10   7        7.04       10.96      3.21 o 
  -4 -10   7        3.63        2.62      5.78 o 
  -3 -10   7        4.60        3.16      6.00 o 
  -2 -10   7        5.05        6.04      5.31 o 
  -1 -10   7        1.42        6.75      4.69 o 
   0 -10   7        1.10        4.21      3.53 o 
   1 -10   7        3.88        1.72      3.84 o 
   2 -10   7       17.84       14.82      4.76 o 
   3 -10   7        9.62       14.68      4.59 o 
  -6  -9   7        0.33       -1.45      4.95 o 
  -5  -9   7        3.72        8.23      7.42 o 
  -4  -9   7       21.42       40.20      8.66 o 
  -3  -9   7       39.65       44.37      5.44 o 
  -2  -9   7      187.36      168.15      9.32 o 
  -1  -9   7      195.80      189.89     28.24 o 
   0  -9   7        0.02       -3.74      5.98 o 
   1  -9   7       33.71       35.58      5.38 o 
   2  -9   7        4.82        1.39      3.18 o 
   3  -9   7        0.89        1.67      3.55 o 
   4  -9   7       48.94       44.41      4.60 o 
  -6  -8   7       20.42       22.43      3.53 o 
  -5  -8   7        9.17       16.50      3.24 o 
  -4  -8   7      161.03      168.10     10.87 o 
  -3  -8   7       80.00       70.52      5.93 o 
  -2  -8   7       24.67       22.27      3.52 o 
  -1  -8   7       66.67       70.40      6.22 o 
   0  -8   7      107.30       98.25      6.94 o 
   1  -8   7       46.78       45.12      5.18 o 
   2  -8   7       20.40       24.80      5.16 o 
   3  -8   7      245.23      238.97     11.32 o 
   4  -8   7        6.87        6.70      5.31 o 
   5  -8   7        6.21       17.02      3.95 o 
  -7  -7   7        2.56        5.01      2.36 o 
  -6  -7   7      125.71      102.30      8.35 o 
  -5  -7   7       24.24       23.89      4.00 o 
  -4  -7   7       33.25       30.31      4.81 o 
  -3  -7   7        3.84        2.53      2.88 o 
  -2  -7   7      374.13      378.90     19.20 o 
  -1  -7   7       89.72      100.29      5.21 o 
   0  -7   7      647.49      630.33     20.06 o 
   1  -7   7       26.11       33.24      5.00 o 
   2  -7   7       33.99       27.54      4.72 o 
   3  -7   7      244.81      243.41     11.02 o 
   4  -7   7      122.46      131.61      8.75 o 
   5  -7   7       34.46       31.19      4.24 o 
   6  -7   7       39.84       34.35      4.00 o 
  -7  -6   7        2.41        6.43      2.19 o 
  -6  -6   7        2.30        9.38      2.76 o 
  -5  -6   7       76.54       75.31      7.31 o 
  -4  -6   7      193.68      200.42     18.66 o 
  -3  -6   7       70.25       50.74      4.75 o 
  -2  -6   7       73.30       73.72      4.80 o 
  -1  -6   7      243.02      294.74     12.51 o 
   0  -6   7      172.66      149.13      5.94 o 
   1  -6   7      306.24      301.90     11.89 o 
   2  -6   7       45.29       40.62      4.71 o 
   3  -6   7     1138.88     1134.87     32.05 o 
   4  -6   7      186.48      176.42     11.02 o 
   5  -6   7      192.29      188.94      9.63 o 
   6  -6   7        0.02        4.05      3.46 o 
   7  -6   7       70.42       79.76      7.86 o 
  -8  -5   7        5.54        5.13      7.36 o 
  -7  -5   7       13.53        9.52      5.35 o 
  -6  -5   7        0.36        0.52      2.10 o 
  -5  -5   7        0.03        0.46      2.61 o 
  -4  -5   7      231.24      217.09      9.90 o 
  -3  -5   7       14.01       16.25      3.57 o 
  -2  -5   7      120.20      131.38      5.63 o 
  -1  -5   7      488.25      610.03     43.68 o 
   0  -5   7       77.51       69.89      4.00 o 
   1  -5   7      298.16      263.48      8.04 o 
   2  -5   7      188.95      179.50      8.70 o 
   3  -5   7      235.16      211.49      9.61 o 
   4  -5   7       19.72       13.17      3.41 o 
   5  -5   7        1.39        0.70      2.61 o 
   6  -5   7        8.59       18.51     12.37 o 
   7  -5   7       18.44       36.16      3.59 o 
  -8  -4   7       86.48       89.03      7.37 o 
  -7  -4   7       29.71       29.99      5.11 o 
  -6  -4   7       15.20       15.21      4.02 o 
  -5  -4   7      162.17      159.40      8.33 o 
  -4  -4   7        0.76       -2.13      2.13 o 
  -3  -4   7       93.09       79.88      4.27 o 
  -2  -4   7       37.22       35.52      3.19 o 
  -1  -4   7       10.70       14.15      2.30 o 
   0  -4   7        5.36        9.14      2.34 o 
   1  -4   7      268.62      272.54      8.64 o 
   2  -4   7        5.19        5.67      2.65 o 
   3  -4   7      127.92      113.77      6.44 o 
   4  -4   7       69.32       61.94      5.09 o 
   5  -4   7      134.39      133.34      9.80 o 
   6  -4   7       43.67       39.74      3.63 o 
   7  -4   7      112.39      111.73      5.65 o 
   8  -4   7        0.88       -0.51      1.99 o 
  -8  -3   7       16.40       17.50      4.74 o 
  -7  -3   7       10.82       12.75      4.02 o 
  -6  -3   7       35.95       41.54      5.01 o 
  -5  -3   7        9.45       14.79      3.78 o 
  -4  -3   7      120.98      124.31      6.71 o 
  -3  -3   7      228.00      224.48      7.25 o 
  -2  -3   7      386.15      453.08     27.15 o 
  -1  -3   7        2.47        6.09      1.88 o 
   0  -3   7      507.78      552.58     29.66 o 
   1  -3   7      211.18      198.04      6.25 o 
   2  -3   7       24.68       24.63      2.29 o 
   3  -3   7       11.37       12.86      2.18 o 
   4  -3   7      207.07      188.36      9.34 o 
   5  -3   7       34.23       37.81      3.46 o 
   6  -3   7        9.23        7.82      2.31 o 
   7  -3   7        1.57        7.12      2.53 o 
   8  -3   7       14.73       19.39      4.13 o 
  -9  -2   7       30.33       32.08      8.29 o 
  -8  -2   7        1.17        0.83      3.49 o 
  -7  -2   7      165.86      142.14      8.45 o 
  -6  -2   7       73.70       82.81      6.27 o 
  -5  -2   7        4.22        2.34      2.81 o 
  -4  -2   7       58.49       64.16      5.09 o 
  -3  -2   7      316.86      319.91      8.91 o 
  -2  -2   7      589.51      678.74     19.97 o 
  -1  -2   7      126.25      183.62     10.37 o 
   0  -2   7       87.26      158.05      6.61 o 
   1  -2   7       29.07       35.48      2.57 o 
   2  -2   7        6.47        4.11      1.30 o 
   3  -2   7      799.79      781.93     15.35 o 
   4  -2   7       42.93       32.33      2.87 o 
   5  -2   7       10.73       10.45      2.27 o 
   6  -2   7       35.17       36.66      3.42 o 
   7  -2   7       32.81       36.66      3.31 o 
   8  -2   7       24.07       27.83      4.16 o 
   9  -2   7        0.01       -3.46      4.36 o 
  -9  -1   7        4.54        0.98      4.51 o 
  -8  -1   7        3.03        7.65      3.70 o 
  -7  -1   7       64.41       70.38      6.62 o 
  -6  -1   7       52.14       62.75      8.60 o 
  -5  -1   7      107.04      110.25      6.78 o 
  -4  -1   7     1564.49     1830.78     36.90 o 
  -3  -1   7      214.09      252.93      6.12 o 
  -2  -1   7      530.58      537.85     26.77 o 
  -1  -1   7     3037.31     3495.03    165.99 o 
   0  -1   7        5.79        1.49      1.32 o 
   1  -1   7      383.67      351.19      8.02 o 
   2  -1   7     1781.96     1850.43     33.62 o 
   3  -1   7      455.74      466.13      9.63 o 
   4  -1   7       26.74       25.47      2.18 o 
   5  -1   7       75.41       75.80      4.39 o 
   6  -1   7       62.17       58.34      5.82 o 
   7  -1   7      194.13      186.05      7.20 o 
   8  -1   7        8.78       12.95      2.82 o 
   9  -1   7        6.02       11.15      4.49 o 
  -9   0   7        7.55        8.55      5.64 o 
  -8   0   7       48.31       60.72      5.29 o 
  -7   0   7        1.26        5.35      2.53 o 
  -6   0   7        0.40        1.09      2.06 o 
  -5   0   7      293.33      301.69      9.06 o 
  -4   0   7     1049.62     1241.46     26.06 o 
  -3   0   7      121.46      139.61      4.28 o 
  -2   0   7        1.84        2.09      1.00 o 
  -1   0   7       65.29       59.26      8.05 o 
   0   0   7     1674.45     1874.81     40.28 o 
   1   0   7       45.27       64.11      2.19 o 
   2   0   7      447.06      411.78      8.34 o 
   3   0   7     1094.23     1007.17     18.78 o 
   4   0   7      123.69      109.66      3.79 o 
   5   0   7      948.79      854.72     19.09 o 
   6   0   7      337.88      318.50      9.43 o 
   7   0   7       70.75       56.39      4.78 o 
   8   0   7        1.15        1.75      2.36 o 
   9   0   7        2.07        3.13      1.95 o 
  -9   1   7       24.75       18.37      6.91 o 
  -8   1   7       87.13       87.59      5.35 o 
  -7   1   7       31.28       33.18      3.66 o 
  -6   1   7        0.93       -0.32      1.93 o 
  -5   1   7      275.22      296.31      8.85 o 
  -4   1   7      590.94      663.21     13.03 o 
  -3   1   7      183.90      162.71      4.46 o 
  -2   1   7     1843.27     2103.79     35.24 o 
  -1   1   7      184.64      198.83      5.79 o 
   0   1   7       44.62       30.90      2.14 o 
   1   1   7     3157.09     3396.57     49.81 o 
   2   1   7     1498.39     1617.04     27.50 o 
   3   1   7      424.05      357.18      7.66 o 
   4   1   7      999.23      961.63     17.68 o 
   5   1   7      576.92      530.96     11.12 o 
   6   1   7       11.00        8.16      2.11 o 
   7   1   7      474.05      464.28     15.56 o 
   8   1   7        6.63       13.28      3.36 o 
   9   1   7       20.65       31.24      4.31 o 
  -9   2   7       22.92       36.22      5.02 o 
  -8   2   7        3.76        7.17      3.23 o 
  -7   2   7       15.20       21.33      3.39 o 
  -6   2   7       44.36       49.25      3.74 o 
  -5   2   7       24.53       30.94      3.03 o 
  -4   2   7       51.50       50.21      2.67 o 
  -3   2   7      865.88      895.62     16.33 o 
  -2   2   7     1072.73     1098.71     19.27 o 
  -1   2   7      195.85      175.85      4.53 o 
   0   2   7      206.21      247.04      5.18 o 
   1   2   7       29.10       32.56      1.63 o 
   2   2   7      275.70      317.23      6.93 o 
   3   2   7        3.54        0.76      1.01 o 
   4   2   7       57.03       44.34      3.52 o 
   5   2   7      158.53      138.92      4.55 o 
   6   2   7       45.67       42.74      3.38 o 
   7   2   7        3.98        3.89      3.20 o 
   8   2   7       63.26       63.07      5.47 o 
   9   2   7        6.05       11.71      2.68 o 
  10   2   7       14.60       31.08      5.78 o 
  -9   3   7       15.05       11.93      3.02 o 
  -8   3   7        1.39       -0.13      2.52 o 
  -7   3   7       15.17       17.11      3.80 o 
  -6   3   7       60.35       56.71      4.04 o 
  -5   3   7       51.29       60.35      3.69 o 
  -4   3   7      151.21      134.84      4.16 o 
  -3   3   7        5.25       14.35      1.63 o 
  -2   3   7       32.69       25.17      1.70 o 
  -1   3   7      291.70      359.72      7.21 o 
   0   3   7     2351.32     2362.66     43.73 o 
   1   3   7     1876.01     2273.17     37.57 o 
   2   3   7      247.95      298.23      6.31 o 
   3   3   7      377.26      332.99      7.10 o 
   4   3   7       74.81       70.03      2.91 o 
   5   3   7      280.88      255.29      6.49 o 
   6   3   7      165.92      145.66      4.84 o 
   7   3   7      240.62      220.44      7.75 o 
   8   3   7       72.60       68.52      5.55 o 
   9   3   7       44.75       50.70      4.71 o 
  10   3   7        2.42        0.76      5.75 o 
  -9   4   7       14.44       24.22      4.04 o 
  -8   4   7       38.24       35.14      4.43 o 
  -7   4   7      106.08       88.93      6.22 o 
  -6   4   7       33.00       32.97      6.60 o 
  -5   4   7      456.03      451.57     11.58 o 
  -4   4   7        5.34        6.58      1.78 o 
  -3   4   7        4.82        3.58      1.26 o 
  -2   4   7      808.77      778.83     16.14 o 
  -1   4   7      584.63      582.23     10.81 o 
   0   4   7     1310.56     1418.61     24.03 o 
   1   4   7      933.70     1026.44     17.78 o 
   2   4   7       72.86       60.45      2.29 o 
   3   4   7       19.44       24.29      1.71 o 
   4   4   7      226.31      217.56      5.48 o 
   5   4   7     1054.91      995.19     34.40 o 
   6   4   7       42.36       40.81      3.14 o 
   7   4   7       21.38       19.82      3.93 o 
   8   4   7       51.97       51.30      4.12 o 
   9   4   7        0.17        2.31      2.75 o 
  10   4   7        1.49        7.76      2.14 o 
  -9   5   7        3.70       12.55      3.64 o 
  -8   5   7       22.94       35.54      4.39 o 
  -7   5   7       49.95       44.75      4.77 o 
  -6   5   7       10.87        7.92      3.26 o 
  -5   5   7       28.41       26.91      2.42 o 
  -4   5   7      315.32      323.10      7.46 o 
  -3   5   7        0.19        0.69      1.22 o 
  -2   5   7     1574.67     1718.36     29.17 o 
  -1   5   7      220.49      257.49      7.61 o 
   0   5   7     2202.81     2184.61     36.26 o 
   1   5   7      367.03      395.08      7.74 o 
   2   5   7      446.75      373.11      7.48 o 
   3   5   7       76.88      104.06      3.23 o 
   4   5   7        9.94        8.41      1.47 o 
   5   5   7      864.26      854.19     16.12 o 
   6   5   7       86.70       75.62      4.19 o 
   7   5   7        2.02        2.71      2.11 o 
   8   5   7        3.23        4.95      2.43 o 
   9   5   7        9.34       11.25      3.91 o 
  10   5   7        0.05        3.06      5.93 o 
  -8   6   7       30.22       36.87      8.53 o 
  -7   6   7        0.03        2.66      2.91 o 
  -6   6   7      182.69      149.48      7.70 o 
  -5   6   7        5.88        4.95      1.54 o 
  -4   6   7       85.60       77.89      3.36 o 
  -3   6   7     2081.74     2179.78     36.86 o 
  -2   6   7      116.68      100.88      3.32 o 
  -1   6   7      302.49      300.32      6.48 o 
   0   6   7     3511.10     3502.80     57.26 o 
   1   6   7      578.32      674.89     12.25 o 
   2   6   7      938.86      910.53     19.05 o 
   3   6   7     1893.02     1838.92     31.16 o 
   4   6   7      241.81      234.16      5.71 o 
   5   6   7      178.08      158.07      4.70 o 
   6   6   7       29.84       30.84      3.03 o 
   7   6   7       15.94       18.03      2.79 o 
   8   6   7       44.75       35.61      5.14 o 
   9   6   7        3.27        4.26      3.64 o 
  10   6   7        0.00       -1.49      5.56 o 
  -8   7   7        0.10       -1.84      1.84 o 
  -7   7   7        0.21        3.64      6.87 o 
  -6   7   7       34.13       31.50      4.56 o 
  -5   7   7        0.47       -0.27      1.47 o 
  -4   7   7        0.01        1.29      1.38 o 
  -3   7   7       13.72       13.75      1.83 o 
  -2   7   7      749.92      696.91     21.56 o 
  -1   7   7        0.01        1.71      1.07 o 
   0   7   7      866.37      899.72     16.03 o 
   1   7   7      792.04      906.12     19.06 o 
   2   7   7     1568.53     1449.65     29.13 o 
   3   7   7      735.81      755.49     16.63 o 
   4   7   7      393.57      363.11      9.50 o 
   5   7   7        1.54        4.08      1.81 o 
   6   7   7        1.03        0.15      2.50 o 
   7   7   7       21.63       25.04      4.39 o 
   8   7   7       15.30       19.83      4.45 o 
   9   7   7        4.82        4.49      3.63 o 
  -8   8   7       25.71       28.00      6.00 o 
  -7   8   7       27.31       39.12      4.26 o 
  -6   8   7       58.43       59.63      5.30 o 
  -5   8   7       71.87       70.88      4.23 o 
  -4   8   7      157.12      145.58      5.63 o 
  -3   8   7      145.01      142.86      4.55 o 
  -2   8   7       42.27       33.81      2.23 o 
  -1   8   7     2375.19     2459.38     41.09 o 
   0   8   7      168.27      155.60      5.14 o 
   1   8   7        0.65        0.05      1.16 o 
   2   8   7     1457.43     1431.16     29.05 o 
   3   8   7       59.57       60.56      3.31 o 
   4   8   7      202.59      167.72      5.82 o 
   5   8   7     1345.70     1295.28     33.89 o 
   6   8   7        8.69        8.16      3.24 o 
   7   8   7       13.18       17.87      3.89 o 
   8   8   7       89.59       88.58      6.68 o 
   9   8   7       38.85       40.88      5.63 o 
  10   8   7       17.61       23.68      6.84 o 
  -7   9   7        4.42        3.81      2.65 o 
  -6   9   7        4.52        5.15      3.07 o 
  -5   9   7       21.34       19.20      3.10 o 
  -4   9   7       51.08       47.65      5.89 o 
  -3   9   7      373.21      340.29     10.27 o 
  -2   9   7       31.43       34.96      2.90 o 
  -1   9   7       96.15       88.64      3.99 o 
   0   9   7       20.33       23.94      2.38 o 
   1   9   7       26.01       29.22      2.41 o 
   2   9   7       10.91       17.45      2.19 o 
   3   9   7      156.42      157.68      5.52 o 
   4   9   7      108.81      103.81      4.52 o 
   5   9   7      610.01      563.57     13.85 o 
   6   9   7       18.93       31.17      4.40 o 
   7   9   7       58.77       55.42      5.45 o 
   8   9   7       89.35       96.45      7.08 o 
   9   9   7        1.97        5.82      3.79 o 
  -7  10   7       26.85       27.71      4.29 o 
  -6  10   7        9.10        5.27      4.44 o 
  -5  10   7       12.62       21.82      3.76 o 
  -4  10   7        0.19        1.42      2.24 o 
  -3  10   7       18.97       20.86      3.95 o 
  -2  10   7     1625.69     1600.10     40.43 o 
  -1  10   7      221.81      204.53      6.74 o 
   0  10   7       38.57       41.00      2.70 o 
   1  10   7      306.57      292.05     10.08 o 
   2  10   7       52.91       42.48      2.89 o 
   3  10   7      135.81      122.10      4.92 o 
   4  10   7       37.86       26.59      2.74 o 
   5  10   7       22.02       18.13      3.91 o 
   6  10   7      588.87      513.25     21.77 o 
   7  10   7        3.34        8.17      3.27 o 
   8  10   7        1.76        7.01      3.36 o 
   9  10   7        1.48        5.20      3.49 o 
  -6  11   7       33.84       36.69      4.15 o 
  -5  11   7        5.66       14.21      4.44 o 
  -4  11   7       47.16       56.90     16.48 o 
  -3  11   7       11.06        9.33      3.09 o 
  -2  11   7      173.25      154.19      7.63 o 
  -1  11   7      100.03       92.26      4.64 o 
   0  11   7        5.78        7.60      2.27 o 
   1  11   7      697.19      722.04     17.01 o 
   2  11   7       83.96       69.56      4.10 o 
   3  11   7        5.08        6.14      1.85 o 
   4  11   7       34.03       35.04      3.05 o 
   5  11   7      125.96      125.62      7.36 o 
   6  11   7       50.08       57.55     10.06 o 
   7  11   7       71.63       76.47      6.24 o 
   8  11   7        7.43       13.06      7.11 o 
   9  11   7        0.04        4.26      6.66 o 
  -6  12   7        7.32        9.14      2.53 o 
  -5  12   7       47.09       55.70      8.46 o 
  -4  12   7        1.46        1.30      2.10 o 
  -3  12   7       46.58       44.09      4.67 o 
  -2  12   7       18.33       19.61      3.89 o 
  -1  12   7      149.27      146.25      7.68 o 
   0  12   7     1247.17     1210.38     26.37 o 
   1  12   7      326.51      293.21      9.14 o 
   2  12   7        6.68        8.61      3.07 o 
   3  12   7      103.73       97.03      5.01 o 
   4  12   7      184.21      178.43      7.00 o 
   5  12   7      190.70      188.31      9.22 o 
   6  12   7       18.42       18.47      3.74 o 
   7  12   7       17.42       11.74      3.29 o 
   8  12   7       11.18       10.79      3.77 o 
  -5  13   7        5.03       13.33      3.02 o 
  -4  13   7        1.20        5.31      2.15 o 
  -3  13   7       86.25       97.74      6.45 o 
  -2  13   7        8.35       11.69      3.80 o 
  -1  13   7      111.95      122.70      7.63 o 
   0  13   7      202.33      192.47      9.09 o 
   1  13   7       24.67       33.04      4.98 o 
   2  13   7      701.20      688.16     17.10 o 
   3  13   7       81.69       82.87      4.98 o 
   4  13   7      118.18      114.93      5.78 o 
   5  13   7       54.22       72.24      5.68 o 
   6  13   7        0.18        4.62      2.55 o 
   7  13   7        4.63       11.51      4.55 o 
   8  13   7       30.75       38.77      4.68 o 
  -5  14   7        0.28       10.51      2.87 o 
  -4  14   7        0.20       -0.15      4.46 o 
  -3  14   7        1.29        4.27      2.82 o 
  -2  14   7       26.79       41.48      6.49 o 
  -1  14   7        0.52        0.03      2.76 o 
   0  14   7        8.23        5.51      3.95 o 
   1  14   7      101.10       89.89      6.55 o 
   2  14   7      115.91      110.73      5.71 o 
   3  14   7      101.66       92.52      5.31 o 
   4  14   7        3.40        2.82      2.40 o 
   5  14   7        6.97        8.44      2.51 o 
   6  14   7        0.22        7.57      5.64 o 
   7  14   7       13.82       11.61      2.19 o 
  -3  15   7        0.24        1.65      2.06 o 
  -2  15   7       10.82       29.38      3.78 o 
  -1  15   7       50.47       50.41      5.63 o 
   0  15   7       42.93       49.84      5.32 o 
   1  15   7        6.20        1.19      2.98 o 
   2  15   7      207.74      200.51      9.77 o 
   3  15   7        1.09        1.92      2.69 o 
   4  15   7       23.43       30.97      3.50 o 
   5  15   7       55.50       61.78      4.77 o 
   6  15   7        9.26       12.00      2.80 o 
  -2  16   7        2.90        4.89      2.39 o 
  -1  16   7       32.97       36.53      4.30 o 
   0  16   7      209.90      222.89     14.80 o 
   1  16   7       80.88       95.23      6.62 o 
   2  16   7       19.98       14.68      3.28 o 
   3  16   7       49.50       56.94     10.62 o 
   4  16   7        2.21        9.00      2.53 o 
   5  16   7        3.79       14.38     10.24 o 
   0  17   7        0.00       -0.84      5.82 o 
   1  17   7       29.71       37.10      3.98 o 
   2  17   7        4.84        9.69      2.55 o 
   3  17   7        2.45        3.10      4.98 o 
  -1 -11   8        0.39       -1.27      4.80 o 
  -4 -10   8        4.84       14.64     11.04 o 
  -3 -10   8        0.07        2.36      5.35 o 
  -2 -10   8       22.48       27.82      7.71 o 
  -1 -10   8        3.82        2.47      3.62 o 
   0 -10   8      145.49      136.93      8.94 o 
   1 -10   8        0.72       -3.27      3.27 o 
   2 -10   8       18.41       24.51      8.18 o 
  -5  -9   8       57.83       74.03      7.98 o 
  -4  -9   8       21.07       40.79      9.77 o 
  -3  -9   8       32.39       35.91      9.02 o 
  -2  -9   8      219.98      215.74     15.60 o 
  -1  -9   8        0.01       -0.43      3.20 o 
   0  -9   8        0.97        5.19      3.40 o 
   1  -9   8       51.69       48.60      6.20 o 
   2  -9   8       18.17       12.48      4.34 o 
   3  -9   8       45.26       51.30      7.40 o 
  -6  -8   8        6.44       15.57      6.66 o 
  -5  -8   8       42.81       46.90      4.90 o 
  -4  -8   8        9.29       11.41      3.09 o 
  -3  -8   8       12.06       12.99      7.07 o 
  -2  -8   8       36.24       38.95      4.10 o 
  -1  -8   8       51.82       58.10      5.85 o 
   0  -8   8       34.40       28.44      4.88 o 
   1  -8   8       63.69       55.44      7.38 o 
   2  -8   8       44.00       45.05      5.72 o 
   3  -8   8       11.11       13.78      4.15 o 
   4  -8   8       40.46       41.84      6.38 o 
  -6  -7   8       16.75       17.29      3.63 o 
  -5  -7   8        1.73        2.46      2.60 o 
  -4  -7   8        3.40        6.33      3.00 o 
  -3  -7   8      127.22      120.21      7.63 o 
  -2  -7   8      227.61      242.66      8.76 o 
  -1  -7   8       19.32       16.55      3.12 o 
   0  -7   8      266.82      253.31     11.25 o 
   1  -7   8      343.19      363.67     14.23 o 
   2  -7   8       36.26       36.77      6.55 o 
   3  -7   8       78.52       83.08      6.77 o 
   4  -7   8        3.02        1.24      4.66 o 
   5  -7   8      212.99      226.40     11.08 o 
   6  -7   8        0.02        1.49      2.80 o 
  -7  -6   8        5.77        9.42      6.44 o 
  -6  -6   8       14.86       12.43      2.96 o 
  -5  -6   8        5.62        9.60      3.84 o 
  -4  -6   8       28.16       31.45      8.33 o 
  -3  -6   8       25.75       26.56      4.58 o 
  -2  -6   8       14.56        7.80      2.77 o 
  -1  -6   8      154.98      168.71     10.16 o 
   0  -6   8      145.29      129.17      7.75 o 
   1  -6   8       48.27       44.80      5.11 o 
   2  -6   8        1.79        1.05      2.74 o 
   3  -6   8       30.99       26.41      4.44 o 
   4  -6   8       68.67       77.44      6.55 o 
   5  -6   8      298.15      300.91     13.13 o 
   6  -6   8       78.16       85.35     10.66 o 
   7  -6   8        6.42        8.40      3.16 o 
  -7  -5   8        0.85        2.35      3.35 o 
  -6  -5   8        5.11       12.85      3.53 o 
  -5  -5   8       13.50       21.02      3.87 o 
  -4  -5   8       14.66        8.45      7.18 o 
  -3  -5   8       38.02       32.78      4.49 o 
  -2  -5   8        0.85       -0.01      2.40 o 
  -1  -5   8        0.91       -0.06      1.94 o 
   0  -5   8       17.34       17.45      3.53 o 
   1  -5   8       45.52       33.19      4.75 o 
   2  -5   8       51.62       52.36      6.11 o 
   3  -5   8        3.17        5.46      3.05 o 
   4  -5   8       61.35       57.02      5.44 o 
   5  -5   8      233.91      230.21     10.64 o 
   6  -5   8        0.27        6.58      2.84 o 
   7  -5   8       70.22       71.19      5.05 o 
  -7  -4   8       46.02       44.07      5.76 o 
  -6  -4   8       16.34       15.54      4.03 o 
  -5  -4   8        0.50        1.50      3.49 o 
  -4  -4   8       68.53       57.11      5.78 o 
  -3  -4   8        0.09        0.22      1.93 o 
  -2  -4   8      171.11      180.97      6.72 o 
  -1  -4   8       84.47      104.24      4.95 o 
   0  -4   8        7.39        5.07      1.99 o 
   1  -4   8       57.06       41.61      3.18 o 
   2  -4   8      296.58      274.79     11.14 o 
   3  -4   8       68.98       53.33      4.67 o 
   4  -4   8        8.84       17.56      4.40 o 
   5  -4   8       63.97       61.33      5.30 o 
   6  -4   8       49.36       55.81      7.44 o 
   7  -4   8       27.06       29.32      3.95 o 
  -8  -3   8       44.87       62.43      6.75 o 
  -7  -3   8        0.05        2.71      3.61 o 
  -6  -3   8        0.39       -0.81      2.72 o 
  -5  -3   8       30.38       34.61      4.66 o 
  -4  -3   8       59.55       53.44      4.91 o 
  -3  -3   8      138.43      135.70      8.17 o 
  -2  -3   8      502.57      507.18     15.74 o 
  -1  -3   8      136.29      152.87      8.04 o 
   0  -3   8       82.08      101.24      4.79 o 
   1  -3   8      743.12      708.00     16.52 o 
   2  -3   8      232.06      215.60      7.12 o 
   3  -3   8      165.06      150.92      8.73 o 
   4  -3   8      842.11      781.01     23.18 o 
   5  -3   8        0.07        0.76      2.03 o 
   6  -3   8      185.13      181.68      8.94 o 
   7  -3   8       33.29       50.23     13.42 o 
   8  -3   8       73.22       75.50      7.38 o 
  -8  -2   8      115.62      120.23      8.49 o 
  -7  -2   8       97.32       94.20      7.26 o 
  -6  -2   8        7.67       10.25      3.68 o 
  -5  -2   8      142.59      134.71      7.71 o 
  -4  -2   8      117.76      114.28      6.78 o 
  -3  -2   8       33.31       31.78      2.96 o 
  -2  -2   8      812.20      877.32     24.11 o 
  -1  -2   8        6.51        9.38      2.63 o 
   0  -2   8      141.28      161.50      6.96 o 
   1  -2   8      628.78      676.27     15.60 o 
   2  -2   8      189.22      168.57      6.00 o 
   3  -2   8      641.46      579.01     45.53 o 
   4  -2   8      317.81      298.41     11.26 o 
   5  -2   8        1.16       -0.43      3.15 o 
   6  -2   8      146.72      145.19      7.64 o 
   7  -2   8       85.16       84.78      4.94 o 
   8  -2   8       32.23       44.39      8.07 o 
  -8  -1   8        0.23        7.07      2.37 o 
  -7  -1   8        0.27        3.27      3.62 o 
  -6  -1   8       60.46       76.81      6.09 o 
  -5  -1   8       75.41       80.79      5.82 o 
  -4  -1   8        2.13        1.78      2.14 o 
  -3  -1   8      235.75      219.17      7.06 o 
  -2  -1   8      914.07      979.84     30.30 o 
  -1  -1   8        6.08       13.61      2.06 o 
   0  -1   8       30.41       26.99      2.36 o 
   1  -1   8      124.93      133.17      9.97 o 
   2  -1   8      345.46      354.61     10.33 o 
   3  -1   8      219.29      226.76      7.06 o 
   4  -1   8      165.35      135.37      5.29 o 
   5  -1   8       79.55       89.45      4.58 o 
   6  -1   8      125.34      126.03      5.70 o 
   7  -1   8       23.64       32.81      3.22 o 
   8  -1   8        4.55       12.25      3.14 o 
   9  -1   8        0.22        2.66      2.18 o 
  -9   0   8        0.54        3.02      5.06 o 
  -8   0   8        0.67        5.17      2.39 o 
  -7   0   8        1.73        4.45      2.66 o 
  -6   0   8      201.08      195.58      9.36 o 
  -5   0   8       44.01       46.37      5.58 o 
  -4   0   8      199.46      227.67      9.56 o 
  -3   0   8       72.62       69.08      3.77 o 
  -2   0   8      383.76      388.71     10.00 o 
  -1   0   8       20.75       29.70      2.46 o 
   0   0   8     2033.66     2223.26     44.13 o 
   1   0   8       48.33       62.68      3.79 o 
   2   0   8        0.49        0.97      1.15 o 
   3   0   8      605.41      564.12     11.23 o 
   4   0   8       69.68       74.91      4.30 o 
   5   0   8       44.69       35.08      3.98 o 
   6   0   8        1.69        2.99      1.66 o 
   7   0   8       15.89       13.17      2.66 o 
   8   0   8       17.80       24.42      8.40 o 
   9   0   8       85.88       87.48      9.55 o 
  -8   1   8       68.52       69.34      8.55 o 
  -7   1   8       22.57       21.81      4.17 o 
  -6   1   8        2.51        5.10      2.92 o 
  -5   1   8       88.45       77.00      5.67 o 
  -4   1   8      107.12      107.40      4.70 o 
  -3   1   8      262.68      279.82      8.03 o 
  -2   1   8     2094.12     2088.74     41.66 o 
  -1   1   8     1148.42     1204.87     25.07 o 
   0   1   8       30.33       18.17      1.93 o 
   1   1   8     1257.78     1482.24     30.13 o 
   2   1   8        3.26        0.55      1.01 o 
   3   1   8       30.60       30.09      2.09 o 
   4   1   8      401.10      421.91      9.20 o 
   5   1   8      473.46      455.70     10.12 o 
   6   1   8      566.06      555.19     14.01 o 
   7   1   8       57.31       44.76      4.43 o 
   8   1   8       26.93       29.94      3.76 o 
   9   1   8        0.87        3.64      5.95 o 
  -8   2   8       53.53       58.38      6.02 o 
  -7   2   8        1.93        1.32      2.93 o 
  -6   2   8       11.05       17.05      2.88 o 
  -5   2   8      368.73      343.87     11.85 o 
  -4   2   8      174.63      192.77      5.47 o 
  -3   2   8        9.79       15.41      2.09 o 
  -2   2   8      604.91      667.01     13.15 o 
  -1   2   8     1592.34     1749.26     29.53 o 
   0   2   8      111.18      126.69      5.08 o 
   1   2   8     2122.54     2021.20     33.74 o 
   2   2   8       40.00       37.85      2.02 o 
   3   2   8      103.08       90.53      3.36 o 
   4   2   8     1069.62      988.63     30.49 o 
   5   2   8      598.52      514.30     16.56 o 
   6   2   8      156.38      152.17      5.15 o 
   7   2   8       59.56       77.44      5.83 o 
   8   2   8       81.38       76.32      5.74 o 
   9   2   8       18.17       25.81      3.57 o 
  -8   3   8       36.50       42.24      7.66 o 
  -7   3   8        1.34        0.22      2.09 o 
  -6   3   8      433.30      391.70     11.16 o 
  -5   3   8        3.00        3.44      1.99 o 
  -4   3   8       38.90       45.60      2.66 o 
  -3   3   8      319.61      312.51      7.09 o 
  -2   3   8       16.83       20.57      1.69 o 
  -1   3   8      396.21      417.31      8.30 o 
   0   3   8     1633.45     1619.58     27.27 o 
   1   3   8      998.40      944.62     16.64 o 
   2   3   8        2.46        1.32      0.95 o 
   3   3   8        0.09        0.26      1.00 o 
   4   3   8        1.52        5.00      1.51 o 
   5   3   8      424.29      393.68     14.50 o 
   6   3   8       33.29       32.69      2.51 o 
   7   3   8       10.36       14.06      8.51 o 
   8   3   8        0.66        0.54      2.98 o 
   9   3   8      111.77       98.06      6.58 o 
  10   3   8        0.90        7.31      2.40 o 
  -8   4   8       18.47       28.38      4.01 o 
  -7   4   8        1.92       -0.38      4.47 o 
  -6   4   8       93.49      103.85      5.13 o 
  -5   4   8      250.18      233.07      7.52 o 
  -4   4   8       25.64       39.17      2.55 o 
  -3   4   8      606.12      627.99     12.24 o 
  -2   4   8      554.27      575.01     11.12 o 
  -1   4   8      734.85      773.36     14.03 o 
   0   4   8      768.23      787.55     17.40 o 
   1   4   8     2119.91     2066.31     34.52 o 
   2   4   8      179.56      170.85      6.04 o 
   3   4   8     1794.03     1800.83     30.68 o 
   4   4   8      203.08      187.52      5.13 o 
   5   4   8      656.04      641.08     12.91 o 
   6   4   8      676.20      654.64     13.48 o 
   7   4   8       24.75       25.37      3.14 o 
   8   4   8        2.84        0.12      2.24 o 
   9   4   8       58.82       78.91      7.87 o 
  10   4   8        0.00        0.36      5.93 o 
  -8   5   8        1.99        7.78      2.60 o 
  -7   5   8      159.25      157.54      9.35 o 
  -6   5   8        9.00       10.21      2.69 o 
  -5   5   8        5.58        2.23      1.83 o 
  -4   5   8      658.23      618.37     12.39 o 
  -3   5   8      137.36      127.33      4.03 o 
  -2   5   8       49.07       46.12      2.35 o 
  -1   5   8       79.79       45.28      2.94 o 
   0   5   8       12.95       21.42      2.55 o 
   1   5   8        0.14        1.04      0.94 o 
   2   5   8     2100.19     2165.32     36.18 o 
   3   5   8        5.70        7.48      1.39 o 
   4   5   8        5.21        2.47      1.31 o 
   5   5   8      495.88      464.84     10.06 o 
   6   5   8      607.49      592.03     12.45 o 
   7   5   8      340.76      311.64      9.58 o 
   8   5   8       83.33       73.51      4.83 o 
   9   5   8       20.14       20.84      6.95 o 
  10   5   8        6.15        9.06      6.55 o 
  -8   6   8       23.18       23.07      9.64 o 
  -7   6   8        6.89        6.53      6.42 o 
  -6   6   8        6.77        6.64      3.17 o 
  -5   6   8       11.58       14.38      2.08 o 
  -4   6   8        0.02       -0.34      1.39 o 
  -3   6   8      465.19      478.59      9.95 o 
  -2   6   8      421.86      477.12      9.68 o 
  -1   6   8      138.86      116.63      3.56 o 
   0   6   8       25.82       17.40      1.47 o 
   1   6   8      222.08      219.20      5.05 o 
   2   6   8      432.86      470.35      9.27 o 
   3   6   8      848.51      845.81     27.28 o 
   4   6   8      102.21       84.79      3.17 o 
   5   6   8      726.20      709.11     13.93 o 
   6   6   8        9.46       12.42      3.60 o 
   7   6   8        0.28        0.51      3.20 o 
   8   6   8      112.07      109.38      7.63 o 
   9   6   8        0.32        1.51      3.34 o 
  -8   7   8        0.29        1.67      4.58 o 
  -7   7   8       63.17       68.11      5.53 o 
  -6   7   8      165.27      190.47      8.95 o 
  -5   7   8        1.37       -0.47      2.20 o 
  -4   7   8       55.95       49.66      2.87 o 
  -3   7   8       34.76       37.19      2.53 o 
  -2   7   8      114.93      131.46      4.14 o 
  -1   7   8        4.88        4.12      1.22 o 
   0   7   8      177.78      139.33      5.29 o 
   1   7   8        1.54        2.14      1.26 o 
   2   7   8        2.60       14.20      2.57 o 
   3   7   8      117.30      103.59      4.30 o 
   4   7   8      118.44      122.06      4.93 o 
   5   7   8        0.47        1.57      1.86 o 
   6   7   8      218.18      211.72     10.49 o 
   7   7   8      197.26      199.73      9.84 o 
   8   7   8        1.89        3.30      3.47 o 
   9   7   8      104.93      104.37      7.84 o 
  -8   8   8        0.02        3.26      3.11 o 
  -7   8   8       55.28       66.52      5.42 o 
  -6   8   8       11.89        8.35      3.19 o 
  -5   8   8       33.26       26.88      3.24 o 
  -4   8   8       42.62       41.81      3.19 o 
  -3   8   8        1.35        4.03      1.58 o 
  -2   8   8        4.90        3.73      1.42 o 
  -1   8   8      548.53      553.46     16.11 o 
   0   8   8       23.48       21.39      2.24 o 
   1   8   8       66.45       61.30      3.19 o 
   2   8   8      126.30      127.57      7.44 o 
   3   8   8       96.11       82.76      3.86 o 
   4   8   8        0.25        2.06      1.56 o 
   5   8   8        5.75        5.13      2.01 o 
   6   8   8      115.28      102.57      8.62 o 
   7   8   8       70.64       69.02      5.95 o 
   8   8   8        0.01        1.29      3.18 o 
   9   8   8       11.49       19.40      4.98 o 
  10   8   8        6.13        1.53      5.64 o 
  -7   9   8      139.75      127.79      7.74 o 
  -6   9   8       35.91       37.08      4.99 o 
  -5   9   8      115.69      105.18      5.28 o 
  -4   9   8      166.55      142.48      5.85 o 
  -3   9   8       76.32       69.59      3.95 o 
  -2   9   8      881.37      844.44     18.70 o 
  -1   9   8     1740.96     1679.60     33.86 o 
   0   9   8       26.94       34.28      2.52 o 
   1   9   8      168.46      149.72      5.32 o 
   2   9   8      624.08      569.65     13.50 o 
   3   9   8      410.43      369.87      9.89 o 
   4   9   8      135.56      122.80      5.02 o 
   5   9   8     1538.37     1485.15     31.04 o 
   6   9   8        0.02        3.80      4.38 o 
   7   9   8        1.05       -0.25      2.84 o 
   8   9   8       25.82       28.98      5.11 o 
   9   9   8       28.62       22.26      5.09 o 
  -7  10   8        1.98        8.15      3.24 o 
  -6  10   8       10.33        8.22      4.95 o 
  -5  10   8       70.10       83.45      5.83 o 
  -4  10   8       11.22       13.41      3.37 o 
  -3  10   8      294.89      262.98     10.44 o 
  -2  10   8      654.73      574.71     14.04 o 
  -1  10   8     1000.72      948.34     20.78 o 
   0  10   8       83.93       82.89      4.03 o 
   1  10   8        7.35        6.15      1.73 o 
   2  10   8       95.98       92.16      4.25 o 
   3  10   8       38.36       30.43      2.80 o 
   4  10   8        0.73       -0.96      1.43 o 
   5  10   8       41.08       38.43      3.23 o 
   6  10   8       46.74       60.09      6.20 o 
   7  10   8       19.24       22.52      4.36 o 
   8  10   8       15.17       10.14      5.15 o 
   9  10   8       34.40       31.29      6.31 o 
  -6  11   8       12.62       11.06      5.20 o 
  -5  11   8       62.79       61.10      7.09 o 
  -4  11   8       60.56       57.69      7.98 o 
  -3  11   8        4.04        3.48      2.38 o 
  -2  11   8       36.23       34.16      3.90 o 
  -1  11   8      309.79      307.60      9.14 o 
   0  11   8      197.78      176.34      5.72 o 
   1  11   8      201.01      216.05      7.17 o 
   2  11   8       25.51       21.72      2.70 o 
   3  11   8      151.49      140.59      5.61 o 
   4  11   8      181.33      156.17      6.04 o 
   5  11   8      563.15      541.92     34.82 o 
   6  11   8       24.26       23.05      4.51 o 
   7  11   8      102.79      102.54      8.20 o 
   8  11   8       53.67       73.18      6.62 o 
   9  11   8        0.28        0.51      6.11 o 
  -6  12   8        0.03       -3.27      4.76 o 
  -5  12   8        9.93       14.17      8.49 o 
  -4  12   8       73.85       69.78      5.48 o 
  -3  12   8      108.52      119.50     10.58 o 
  -2  12   8        4.69        8.20      2.97 o 
  -1  12   8      134.38      144.15      7.66 o 
   0  12   8      193.56      190.17      7.05 o 
   1  12   8      199.49      199.00      7.26 o 
   2  12   8      168.75      163.94      6.62 o 
   3  12   8       11.99       14.72      2.56 o 
   4  12   8       68.02       61.25      3.92 o 
   5  12   8       35.15       37.36      4.81 o 
   6  12   8      123.48      122.01      7.35 o 
   7  12   8        0.04       -1.70      3.15 o 
   8  12   8        3.27        4.57      3.30 o 
  -5  13   8       10.30       11.99      4.20 o 
  -4  13   8        0.08        7.38      3.36 o 
  -3  13   8        2.76       -1.56      1.56 o 
  -2  13   8       55.93       59.49      5.78 o 
  -1  13   8       18.84       20.22      4.02 o 
   0  13   8      232.48      253.58     10.70 o 
   1  13   8        2.95        0.89      2.11 o 
   2  13   8       11.07        9.83      2.78 o 
   3  13   8      298.53      278.44      9.34 o 
   4  13   8       89.19       96.43      5.34 o 
   5  13   8       17.66       25.13      7.86 o 
   6  13   8       86.91       81.03      6.15 o 
   7  13   8       19.50       24.20      3.53 o 
  -5  14   8        3.78       15.28      4.07 o 
  -4  14   8        1.09        4.56      1.99 o 
  -3  14   8       21.58       35.29      9.26 o 
  -2  14   8       74.36       83.63      9.67 o 
  -1  14   8       11.02       16.43      6.35 o 
   0  14   8       35.87       32.82      4.89 o 
   1  14   8        1.36       -0.63      2.21 o 
   2  14   8        2.74        2.42      2.30 o 
   3  14   8        1.37        3.11      2.76 o 
   4  14   8        3.86        3.82      2.29 o 
   5  14   8        1.21        1.90      6.26 o 
   6  14   8        2.61        2.13      2.17 o 
   7  14   8        0.92        2.50      1.91 o 
  -3  15   8        0.21        3.91      3.89 o 
  -2  15   8      170.92      187.36     15.29 o 
  -1  15   8        8.13       15.53      5.36 o 
   0  15   8      117.08      113.47     15.02 o 
   1  15   8       14.88       10.48      3.67 o 
   2  15   8       95.98      101.20      5.70 o 
   3  15   8      117.18      137.69      6.73 o 
   4  15   8       13.18       16.83      3.07 o 
   5  15   8        3.19        7.54      2.64 o 
   6  15   8        0.05        6.28      2.18 o 
  -2  16   8       26.93       42.89      4.38 o 
  -1  16   8       58.30       60.69      6.31 o 
   0  16   8      167.94      151.46      9.11 o 
   1  16   8        3.51       -0.61      2.98 o 
   2  16   8       16.28       22.56      4.61 o 
   3  16   8       30.46       28.25      3.58 o 
   4  16   8        1.00        5.37      2.43 o 
   5  16   8        9.88       14.65      2.98 o 
   0  17   8       19.79       26.11      8.44 o 
   1  17   8       46.47       51.97      7.46 o 
   2  17   8      105.80      118.15     14.44 o 
   3  17   8        0.00        4.66      2.64 o 
   4  17   8       16.87       26.88      4.22 o 
   5  17   8       12.48       30.11      5.56 o 
  -1 -10   9        7.48        9.24      5.06 o 
   0 -10   9        5.04        9.89      6.29 o 
  -4  -9   9       73.27       81.03      7.67 o 
  -3  -9   9        0.45       -4.15      5.56 o 
  -2  -9   9        7.75       10.77      6.11 o 
  -1  -9   9        0.28       -0.09      3.43 o 
   0  -9   9       11.70       14.53      4.64 o 
   1  -9   9       52.94       53.01      6.35 o 
   2  -9   9      123.01      136.35      9.72 o 
  -5  -8   9        7.56       11.93      3.86 o 
  -4  -8   9       21.30       42.04      9.07 o 
  -3  -8   9       33.87       26.45      4.66 o 
  -2  -8   9       18.45       19.93      7.09 o 
  -1  -8   9        5.60        6.89      3.42 o 
   0  -8   9        2.33        6.03      3.63 o 
   1  -8   9        9.60        4.24      5.16 o 
   2  -8   9        1.85        4.86      4.62 o 
   3  -8   9        1.40        0.05      3.24 o 
  -5  -7   9        7.75       16.79      4.64 o 
  -4  -7   9       56.91       46.75     14.71 o 
  -3  -7   9       26.53       22.29      9.11 o 
  -2  -7   9       60.95       57.20      4.55 o 
  -1  -7   9       16.81       10.14      3.79 o 
   0  -7   9        1.98        5.01      3.30 o 
   1  -7   9        0.08       -0.27      2.98 o 
   2  -7   9       74.97       72.57      6.63 o 
   3  -7   9       58.17       59.86      6.43 o 
   4  -7   9        1.05        4.16      1.68 o 
   5  -7   9        1.47        3.27      2.58 o 
  -6  -6   9        1.00        6.11      3.33 o 
  -5  -6   9       96.60      106.65     12.27 o 
  -4  -6   9        8.76       10.30      3.14 o 
  -3  -6   9       66.12       61.19      5.54 o 
  -2  -6   9      149.78      164.92      7.14 o 
  -1  -6   9      167.99      185.09      8.04 o 
   0  -6   9       13.72       15.60      4.37 o 
   1  -6   9       44.38       43.75      5.41 o 
   2  -6   9        0.26        2.38      2.93 o 
   3  -6   9      100.51       91.13      6.90 o 
   4  -6   9       15.99       24.17      3.54 o 
   5  -6   9        3.50        6.60      5.82 o 
   6  -6   9        3.53        7.93      2.91 o 
  -6  -5   9       38.46       50.12      4.72 o 
  -5  -5   9        0.00        1.53      2.64 o 
  -4  -5   9       62.85       53.98      7.02 o 
  -3  -5   9      144.27      135.09      7.93 o 
  -2  -5   9        9.31       12.24      2.77 o 
  -1  -5   9       50.61       67.58      4.39 o 
   0  -5   9       18.84       23.90      3.02 o 
   1  -5   9        0.12       -0.84      2.59 o 
   2  -5   9      110.64       84.63      6.51 o 
   3  -5   9       23.87       27.89      3.94 o 
   4  -5   9      113.65      112.57      6.92 o 
   5  -5   9       13.50       25.83      4.86 o 
   6  -5   9        8.92       12.81      2.24 o 
   7  -5   9       66.46       76.70      7.75 o 
  -7  -4   9        3.08        5.30      3.79 o 
  -6  -4   9       75.67       97.27      7.55 o 
  -5  -4   9       84.29       85.13      6.24 o 
  -4  -4   9       25.58       29.37      4.56 o 
  -3  -4   9      368.75      347.31     33.35 o 
  -2  -4   9      162.43      171.39     17.06 o 
  -1  -4   9      571.05      728.96     17.67 o 
   0  -4   9      297.93      344.62     10.09 o 
   1  -4   9      163.02      147.68      5.86 o 
   2  -4   9      560.69      548.34     18.05 o 
   3  -4   9      193.51      190.56      9.16 o 
   4  -4   9      340.31      339.58     13.45 o 
   5  -4   9       85.58       78.74      9.73 o 
   6  -4   9      118.66      120.62     22.49 o 
   7  -4   9        0.16        1.92      1.71 o 
  -7  -3   9       12.26        9.82      3.92 o 
  -6  -3   9        0.79       10.65      3.69 o 
  -5  -3   9        2.17       -0.29      2.19 o 
  -4  -3   9      227.15      196.13      9.37 o 
  -3  -3   9      131.62      130.40      5.80 o 
  -2  -3   9       69.73       82.23      5.16 o 
  -1  -3   9      470.45      578.76     14.65 o 
   0  -3   9      156.15      167.96      8.70 o 
   1  -3   9     1148.99     1103.46     24.30 o 
   2  -3   9      133.45      126.63      7.32 o 
   3  -3   9        4.66        2.69      2.38 o 
   4  -3   9        7.67        7.59      2.52 o 
   5  -3   9       31.59       31.08      4.14 o 
   6  -3   9       42.70       44.62      4.07 o 
   7  -3   9        2.09        8.40      2.49 o 
  -8  -2   9        0.86        6.11      5.89 o 
  -7  -2   9        5.43        3.03      4.64 o 
  -6  -2   9       24.83       31.75      4.05 o 
  -5  -2   9       57.64       55.72      5.16 o 
  -4  -2   9        0.14       -0.62      2.22 o 
  -3  -2   9       93.11       93.30      4.70 o 
  -2  -2   9       14.02       13.71      2.52 o 
  -1  -2   9      394.28      390.04     15.86 o 
   0  -2   9      171.22      199.37      6.77 o 
   1  -2   9       22.30       21.80      2.67 o 
   2  -2   9       71.92       80.63      4.43 o 
   3  -2   9      581.10      528.72     28.30 o 
   4  -2   9       41.21       35.07      4.33 o 
   5  -2   9      357.70      352.65     13.18 o 
   6  -2   9       43.84       47.84      4.53 o 
   7  -2   9        0.06        3.98      1.87 o 
   8  -2   9       73.21       72.96      7.20 o 
  -8  -1   9       18.82       26.25      3.82 o 
  -7  -1   9       12.75       25.83      5.06 o 
  -6  -1   9       42.76       57.22      5.30 o 
  -5  -1   9       74.64       79.77      6.10 o 
  -4  -1   9       75.80       85.94      5.97 o 
  -3  -1   9       22.48       25.99      2.86 o 
  -2  -1   9      608.37      570.01     18.07 o 
  -1  -1   9      696.75      683.16     19.56 o 
   0  -1   9      290.95      294.32     10.11 o 
   1  -1   9      803.54      727.50     20.76 o 
   2  -1   9      190.59      160.49      5.96 o 
   3  -1   9       79.94       73.48      4.08 o 
   4  -1   9     1268.47     1222.86     33.06 o 
   5  -1   9       85.40       88.46     11.38 o 
   6  -1   9        1.75        2.62      2.20 o 
   7  -1   9       14.05       28.33      6.31 o 
   8  -1   9        0.31        4.15      2.11 o 
  -8   0   9       19.15       19.52      3.83 o 
  -7   0   9        4.34        4.04      2.91 o 
  -6   0   9       52.82       52.52      5.62 o 
  -5   0   9        0.05       -2.20      2.42 o 
  -4   0   9       62.27       45.65      4.45 o 
  -3   0   9       12.56       13.23      2.32 o 
  -2   0   9       74.83       78.19      4.09 o 
  -1   0   9        0.79        1.25      1.47 o 
   0   0   9      665.20      628.81     23.14 o 
   1   0   9      124.89      114.80      6.05 o 
   2   0   9      959.81      974.52     21.43 o 
   3   0   9        3.95        1.42      1.53 o 
   4   0   9     2266.27     2250.49     45.51 o 
   5   0   9      106.60      101.39      6.00 o 
   6   0   9        1.14        0.96      2.36 o 
   7   0   9       53.71       57.53      4.03 o 
   8   0   9       16.31       15.38      3.60 o 
   9   0   9       14.08       29.31      4.26 o 
  -8   1   9       91.72       89.71      6.84 o 
  -7   1   9       52.30       60.59      5.35 o 
  -6   1   9      142.04      159.42      8.74 o 
  -5   1   9       48.14       42.61      4.78 o 
  -4   1   9       84.42       82.71      8.07 o 
  -3   1   9      975.61      981.98     21.65 o 
  -2   1   9     1699.64     1715.60     35.10 o 
  -1   1   9      342.12      317.21      8.66 o 
   0   1   9      506.11      496.22     12.11 o 
   1   1   9      876.62      862.12     27.99 o 
   2   1   9       23.82       22.78      2.42 o 
   3   1   9      144.61      140.88      5.32 o 
   4   1   9      141.09      138.71      4.62 o 
   5   1   9      205.36      197.82      5.99 o 
   6   1   9       45.13       43.85      3.41 o 
   7   1   9       27.63       24.37      3.24 o 
   8   1   9        2.83        7.10      3.75 o 
   9   1   9        5.53       18.00      6.87 o 
  -8   2   9        1.24        7.95      2.75 o 
  -7   2   9       40.23       49.99      4.87 o 
  -6   2   9       12.23       13.80      3.75 o 
  -5   2   9      108.40       98.46      8.18 o 
  -4   2   9      453.72      478.03     12.33 o 
  -3   2   9       15.37       16.51      2.49 o 
  -2   2   9      209.12      171.61      5.96 o 
  -1   2   9       75.95       61.33      3.26 o 
   0   2   9      197.98      199.73      6.11 o 
   1   2   9     1198.25     1128.55     23.84 o 
   2   2   9      416.10      391.19     10.09 o 
   3   2   9      186.48      173.07      4.82 o 
   4   2   9       92.10      101.02      3.79 o 
   5   2   9      111.03      105.16      5.10 o 
   6   2   9      208.89      218.81      7.43 o 
   7   2   9        0.30        2.39      2.22 o 
   8   2   9        5.08        6.42      2.43 o 
   9   2   9        2.28        5.33      2.22 o 
  -8   3   9        4.49        8.66      4.95 o 
  -7   3   9       67.16       52.92      4.24 o 
  -6   3   9       47.24       47.59     11.46 o 
  -5   3   9       18.26       19.95      3.90 o 
  -4   3   9      361.09      397.89     12.90 o 
  -3   3   9      365.14      369.36      9.90 o 
  -2   3   9      110.00       99.60      3.36 o 
  -1   3   9     2861.44     2957.08     87.31 o 
   0   3   9      682.42      649.08     14.67 o 
   1   3   9      821.37      776.85     14.16 o 
   2   3   9      652.83      602.94     11.60 o 
   3   3   9     1615.34     1537.93     26.75 o 
   4   3   9       34.84       39.35      2.58 o 
   5   3   9      715.62      711.51     14.21 o 
   6   3   9       33.26       35.43      2.79 o 
   7   3   9       40.47       37.97      4.29 o 
   8   3   9      121.98      125.01      9.27 o 
   9   3   9        0.76       -1.85      1.85 o 
  -8   4   9       11.62       10.55      5.35 o 
  -7   4   9        0.71        0.18      3.25 o 
  -6   4   9       68.01       87.54      4.93 o 
  -5   4   9       28.89       34.82      3.10 o 
  -4   4   9      204.50      201.84      5.73 o 
  -3   4   9      776.68      759.23     14.59 o 
  -2   4   9        0.80        4.79      1.35 o 
  -1   4   9      269.64      284.08      8.72 o 
   0   4   9      429.96      350.59      7.33 o 
   1   4   9        0.44        0.33      0.91 o 
   2   4   9      333.08      375.56      7.92 o 
   3   4   9     1765.23     1630.15     28.11 o 
   4   4   9      313.34      280.61      6.87 o 
   5   4   9      338.63      324.25      7.88 o 
   6   4   9      142.50      137.41      5.59 o 
   7   4   9        3.31        3.96      2.17 o 
   8   4   9       24.42       22.47      8.27 o 
   9   4   9       30.81       36.63      4.34 o 
  -8   5   9        2.72        4.07      5.13 o 
  -7   5   9       19.51       17.27      4.00 o 
  -6   5   9       11.20       11.14      2.91 o 
  -5   5   9       27.18       28.69      2.91 o 
  -4   5   9       81.33       71.77      3.34 o 
  -3   5   9       64.28       74.44      3.14 o 
  -2   5   9       47.71       41.38      2.36 o 
  -1   5   9       49.32       44.89      2.05 o 
   0   5   9      443.23      454.76      9.07 o 
   1   5   9     1215.01     1307.51     22.67 o 
   2   5   9       89.91      105.41      3.33 o 
   3   5   9       22.61       24.92      1.98 o 
   4   5   9      220.64      214.74      5.71 o 
   5   5   9       36.14       30.22      2.48 o 
   6   5   9       30.93       41.03      2.87 o 
   7   5   9       47.26       46.05      3.61 o 
   8   5   9       39.75       39.47      5.56 o 
   9   5   9        7.95        8.69      5.86 o 
  -8   6   9       10.24       12.62      3.18 o 
  -7   6   9      205.64      215.13     13.38 o 
  -6   6   9      111.27      117.19      7.05 o 
  -5   6   9      147.92      147.06      5.98 o 
  -4   6   9      726.55      710.95     16.62 o 
  -3   6   9       64.88       52.88      2.80 o 
  -2   6   9      189.10      168.68      4.77 o 
  -1   6   9     1984.66     1986.40     33.62 o 
   0   6   9       50.96       43.19      2.23 o 
   1   6   9       38.56       34.57      1.95 o 
   2   6   9      765.02      650.38     18.41 o 
   3   6   9        4.44        9.57      1.50 o 
   4   6   9      476.06      449.95     13.05 o 
   5   6   9      539.45      521.03     12.98 o 
   6   6   9        1.21        0.61      3.12 o 
   7   6   9      132.21      134.88      7.87 o 
   8   6   9       84.13       83.59      6.53 o 
   9   6   9       11.26       20.37      6.80 o 
  -8   7   9        0.00        0.46      2.00 o 
  -7   7   9        2.03        4.24      2.31 o 
  -6   7   9        3.74        9.97      3.32 o 
  -5   7   9       95.51      104.56      5.01 o 
  -4   7   9       97.47       97.83      3.99 o 
  -3   7   9        9.50        7.38      1.61 o 
  -2   7   9       42.66       37.23      2.33 o 
  -1   7   9      490.13      451.23     13.20 o 
   0   7   9      503.22      463.62     17.84 o 
   1   7   9        5.31        7.53      1.57 o 
   2   7   9      219.78      197.78      6.15 o 
   3   7   9      185.66      161.67      5.56 o 
   4   7   9       19.32       21.14      2.53 o 
   5   7   9      255.78      256.68      8.01 o 
   6   7   9      385.86      389.31     10.83 o 
   7   7   9        1.86        9.24      3.54 o 
   8   7   9       70.56       82.08     10.20 o 
   9   7   9       24.59       18.64      9.51 o 
  -7   8   9        4.13        1.33      7.78 o 
  -6   8   9       20.43       19.20      3.89 o 
  -5   8   9      333.45      333.70      9.98 o 
  -4   8   9      393.28      400.03      9.35 o 
  -3   8   9       23.32       23.50      2.23 o 
  -2   8   9      642.09      594.16     13.97 o 
  -1   8   9      864.27      819.50     19.66 o 
   0   8   9      110.14       89.63      3.99 o 
   1   8   9     2480.22     2458.74     47.96 o 
   2   8   9       39.83       37.54      2.70 o 
   3   8   9       11.39        9.39      1.85 o 
   4   8   9      183.29      170.53      6.10 o 
   5   8   9       35.64       36.88      3.21 o 
   6   8   9        4.74        5.40      3.15 o 
   7   8   9        8.90       12.27      3.81 o 
   8   8   9        2.89        3.61      6.07 o 
   9   8   9        0.75        0.16      3.32 o 
  -7   9   9       15.54       15.42      3.49 o 
  -6   9   9        0.51        5.75      3.06 o 
  -5   9   9       23.26       24.38      4.01 o 
  -4   9   9      715.54      713.42     20.95 o 
  -3   9   9       55.76       63.11      4.35 o 
  -2   9   9        3.07        3.99      1.73 o 
  -1   9   9      234.32      211.50      6.77 o 
   0   9   9       26.90       22.93      2.43 o 
   1   9   9       62.97       63.92      3.44 o 
   2   9   9      140.69      140.92      5.23 o 
   3   9   9      106.02       81.88      4.01 o 
   4   9   9      162.87      139.99      5.53 o 
   5   9   9       67.31       66.24      4.28 o 
   6   9   9       89.59       71.13      5.67 o 
   7   9   9        0.74        2.02      4.09 o 
   8   9   9       18.67       26.31      4.92 o 
   9   9   9       26.08       19.82      5.35 o 
  -7  10   9        1.87       16.55      3.75 o 
  -6  10   9       70.70       69.83      8.18 o 
  -5  10   9       86.87       75.28      5.78 o 
  -4  10   9       71.25       69.09      5.46 o 
  -3  10   9       52.67       47.22      4.40 o 
  -2  10   9      250.03      230.52      8.76 o 
  -1  10   9     1194.16     1117.14     23.99 o 
   0  10   9      631.17      631.70     14.96 o 
   1  10   9     1045.39     1013.31     22.08 o 
   2  10   9       37.71       37.38      2.93 o 
   3  10   9     1874.62     1822.65     37.15 o 
   4  10   9        1.39        1.98      2.16 o 
   5  10   9       89.18       81.10      4.79 o 
   6  10   9      108.91      110.72      6.95 o 
   7  10   9       35.04       37.70      5.00 o 
   8  10   9        9.95        4.67      3.65 o 
   9  10   9       41.75       46.14      6.50 o 
  -6  11   9       45.37       40.73      6.91 o 
  -5  11   9        0.77        4.00      2.52 o 
  -4  11   9        6.88        9.78      3.17 o 
  -3  11   9       23.14       26.32      4.31 o 
  -2  11   9       62.13       54.60      4.71 o 
  -1  11   9      151.62      156.46      6.09 o 
   0  11   9      390.94      357.79     10.09 o 
   1  11   9       53.45       49.97      5.90 o 
   2  11   9      347.03      337.95     13.90 o 
   3  11   9       39.20       34.57      3.08 o 
   4  11   9       50.36       48.60      3.49 o 
   5  11   9       36.61       39.17      3.20 o 
   6  11   9       15.73       12.17      3.58 o 
   7  11   9       11.41       15.66      4.05 o 
   8  11   9        0.22       -2.64      3.11 o 
  -5  12   9       45.67       57.88      9.18 o 
  -4  12   9        0.73        5.23      3.46 o 
  -3  12   9        8.20       11.60      3.14 o 
  -2  12   9       22.45       26.52      4.19 o 
  -1  12   9      948.17      912.34     25.94 o 
   0  12   9       80.49       69.31      4.38 o 
   1  12   9       35.60       30.38      3.02 o 
   2  12   9      323.00      307.43      9.44 o 
   3  12   9       25.15       36.58      3.24 o 
   4  12   9      122.33      125.23      5.61 o 
   5  12   9       43.93       38.44      4.50 o 
   6  12   9        9.66        8.89      2.86 o 
   7  12   9       42.22       41.76      5.34 o 
   8  12   9        3.48        4.69      3.26 o 
  -5  13   9       21.31       39.49      5.91 o 
  -4  13   9       11.63       20.71      3.54 o 
  -3  13   9       24.37       23.73      3.94 o 
  -2  13   9       18.06       10.82      5.46 o 
  -1  13   9        0.49       -2.16      2.16 o 
   0  13   9       86.04       78.63      4.68 o 
   1  13   9      139.42      128.76      6.94 o 
   2  13   9      173.27      159.93      6.83 o 
   3  13   9        0.61       -1.69      1.69 o 
   4  13   9       27.52       26.52      2.88 o 
   5  13   9       46.69       53.63      5.00 o 
   6  13   9       26.97       33.98      4.17 o 
   7  13   9        2.46        2.15      1.86 o 
  -4  14   9      119.00      137.50      7.93 o 
  -3  14   9       29.19       26.16      3.63 o 
  -2  14   9        2.22        3.15      2.03 o 
  -1  14   9       44.28       50.92     10.22 o 
   0  14   9       71.72       75.73      6.19 o 
   1  14   9      197.10      193.01      7.74 o 
   2  14   9        0.00        2.13      2.37 o 
   3  14   9       99.45       98.09      5.55 o 
   4  14   9       13.27       25.23      3.34 o 
   5  14   9        0.09        2.08      4.87 o 
   6  14   9       22.02       23.57      3.67 o 
   7  14   9       19.65       26.23      4.16 o 
  -3  15   9        0.47        4.24      2.80 o 
  -2  15   9        7.97       11.46      5.26 o 
  -1  15   9        3.05        5.51      3.40 o 
   0  15   9        2.79        9.32      3.53 o 
   1  15   9       19.02       24.19      6.11 o 
   2  15   9       13.30       15.25      3.12 o 
   3  15   9        8.31       10.46      3.15 o 
   4  15   9       17.45       21.53      3.58 o 
   5  15   9       34.43       35.95      4.29 o 
   6  15   9       13.62       14.75      4.87 o 
  -2  16   9        0.95        5.86      2.11 o 
  -1  16   9       39.49       41.79      5.98 o 
   0  16   9       48.54       57.14      6.18 o 
   1  16   9        0.18        0.33      4.53 o 
   2  16   9        3.60        5.48      3.73 o 
   3  16   9       40.04       44.23      4.17 o 
   4  16   9       49.54       61.98      5.20 o 
   5  16   9        1.40        4.31      2.27 o 
   0  17   9        1.20       -1.56      5.67 o 
   1  17   9       21.04       23.87      5.47 o 
   2  17   9        2.32        1.81      4.78 o 
   3  17   9        7.43        7.61      6.73 o 
   5  17   9        0.67        2.80      2.69 o 
  -1  -9  10        4.93        3.06      5.06 o 
   0  -9  10        1.93        4.73      5.56 o 
  -4  -8  10        0.32       -0.11      2.95 o 
  -3  -8  10       52.38       55.84      5.51 o 
  -2  -8  10        9.83        8.22      5.75 o 
  -1  -8  10        8.01        6.31      3.65 o 
   0  -8  10        1.09       -3.06      3.06 o 
   1  -8  10       23.00       29.26      5.51 o 
   2  -8  10       75.77       75.44      7.47 o 
  -4  -7  10        0.41        1.71      2.27 o 
  -3  -7  10       40.65       50.56      9.69 o 
  -2  -7  10       11.54        8.03      3.09 o 
  -1  -7  10        4.02        2.15      3.25 o 
   0  -7  10        3.54        1.93      3.23 o 
   1  -7  10       62.20       55.72      9.40 o 
   2  -7  10       30.53       33.63      5.77 o 
   3  -7  10        9.08       18.06      4.57 o 
  -5  -6  10        2.58        0.91      6.49 o 
  -4  -6  10       18.51       21.30      7.76 o 
  -3  -6  10        0.30        1.46      2.34 o 
  -2  -6  10       83.26       85.84      5.45 o 
  -1  -6  10       30.65       43.92      4.14 o 
   0  -6  10       64.71       57.18      5.80 o 
   1  -6  10       16.75       15.51      4.18 o 
   2  -6  10       15.71       13.53      4.06 o 
   3  -6  10        0.41        1.44      3.32 o 
   4  -6  10      269.91      324.03     13.70 o 
   5  -6  10       57.67       56.95      6.91 o 
  -6  -5  10        1.80        3.71      2.84 o 
  -5  -5  10       11.83       23.41      4.09 o 
  -4  -5  10       32.44       41.78      7.51 o 
  -3  -5  10        3.38        3.56      2.80 o 
  -2  -5  10       58.69       49.07      4.11 o 
  -1  -5  10        4.96       13.09      3.01 o 
   0  -5  10       78.59       87.83      5.03 o 
   1  -5  10        1.25        0.16      2.94 o 
   2  -5  10        9.93       14.24      3.29 o 
   3  -5  10       18.44       23.83      3.47 o 
   4  -5  10       88.62      103.07      6.48 o 
   5  -5  10       15.58       27.67      5.60 o 
   6  -5  10       74.12       97.11      8.95 o 
  -6  -4  10        7.08       17.65      7.84 o 
  -5  -4  10       51.17       46.03      4.85 o 
  -4  -4  10       12.31        7.81      2.93 o 
  -3  -4  10        7.15        4.66      2.95 o 
  -2  -4  10       15.49       17.72      3.13 o 
  -1  -4  10      350.44      447.32     16.66 o 
   0  -4  10       60.01       68.66      8.93 o 
   1  -4  10      219.25      208.50     10.67 o 
   2  -4  10        0.01        3.41      2.89 o 
   3  -4  10       13.93       13.35      3.09 o 
   4  -4  10      112.58      115.16      9.33 o 
   5  -4  10        8.50       12.59      3.07 o 
   6  -4  10       96.38      124.86      7.16 o 
   7  -4  10       28.35       49.61      5.71 o 
  -7  -3  10        0.95        1.77      3.75 o 
  -6  -3  10      100.08       99.87      7.65 o 
  -5  -3  10        7.08       12.73      2.97 o 
  -4  -3  10        2.19        3.29      2.29 o 
  -3  -3  10       73.90       83.31      6.00 o 
  -2  -3  10        0.93        0.90      2.02 o 
  -1  -3  10        4.65       13.03      2.56 o 
   0  -3  10      112.66      141.48      6.68 o 
   1  -3  10      156.37      154.40      6.24 o 
   2  -3  10        0.02       -1.24      2.52 o 
   3  -3  10       56.99       47.40      7.04 o 
   4  -3  10       63.50       65.77      5.58 o 
   5  -3  10       80.91       71.56      6.91 o 
   6  -3  10        7.68        9.83      3.66 o 
   7  -3  10        1.36        6.09      1.79 o 
  -7  -2  10        0.74        1.32      1.94 o 
  -6  -2  10        5.35        4.97      3.38 o 
  -5  -2  10        0.03        0.16      4.62 o 
  -4  -2  10       14.87       16.08      3.60 o 
  -3  -2  10       84.81       75.69      4.49 o 
  -2  -2  10        2.18        3.41      3.32 o 
  -1  -2  10        2.17        2.40      1.85 o 
   0  -2  10       80.73       90.81      4.65 o 
   1  -2  10      278.79      276.10      8.59 o 
   2  -2  10       62.64       56.39      3.99 o 
   3  -2  10        1.10       -1.61      1.61 o 
   4  -2  10        1.35        7.34      2.46 o 
   5  -2  10       33.96       30.68      7.29 o 
   6  -2  10        7.82       10.68      2.42 o 
   7  -2  10       59.24       59.77      4.55 o 
  -7  -1  10        8.04       19.86      3.18 o 
  -6  -1  10       36.64       44.76      8.55 o 
  -5  -1  10       63.70       52.81      5.13 o 
  -4  -1  10      148.25      130.19     12.26 o 
  -3  -1  10      363.44      362.78     10.49 o 
  -2  -1  10       37.14       36.21      3.09 o 
  -1  -1  10      583.19      529.88     26.93 o 
   0  -1  10      531.24      556.83     21.43 o 
   1  -1  10      176.63      185.45      6.58 o 
   2  -1  10     2318.85     2206.83     45.05 o 
   3  -1  10        0.26        1.05      1.75 o 
   4  -1  10       72.18       72.35      5.44 o 
   5  -1  10      289.66      269.99     11.23 o 
   6  -1  10       29.23       37.61      8.24 o 
   7  -1  10        7.80       11.86      2.46 o 
   8  -1  10       12.08       22.33      3.96 o 
  -8   0  10       10.47       19.57      7.38 o 
  -7   0  10        4.39        7.46      3.78 o 
  -6   0  10       49.01       67.82      5.79 o 
  -5   0  10       16.08       27.38      4.47 o 
  -4   0  10       56.50       61.39      5.64 o 
  -3   0  10       17.46       16.76      2.62 o 
  -2   0  10      490.53      440.05     11.60 o 
  -1   0  10       41.16       47.98      4.20 o 
   0   0  10        6.07        8.48      2.10 o 
   1   0  10      267.77      232.36      7.40 o 
   2   0  10      123.95      123.75      5.27 o 
   3   0  10       53.25       59.53      3.83 o 
   4   0  10      406.71      397.51     13.89 o 
   5   0  10       76.34       57.90      4.83 o 
   6   0  10        5.30        7.87      2.45 o 
   7   0  10       48.26       52.59      5.80 o 
   8   0  10        2.62        0.36      1.93 o 
  -8   1  10       15.07       14.84      6.22 o 
  -7   1  10       16.81       22.98      4.11 o 
  -6   1  10       12.51       21.95      4.01 o 
  -5   1  10       20.87       15.93      3.79 o 
  -4   1  10        0.21        0.13      2.60 o 
  -3   1  10        9.29        4.02      1.90 o 
  -2   1  10       16.30       13.42      2.36 o 
  -1   1  10      415.77      399.50     10.65 o 
   0   1  10       36.83       28.32      2.83 o 
   1   1  10      119.03       98.31      3.84 o 
   2   1  10     1028.27      954.92     21.22 o 
   3   1  10      601.31      538.31     13.47 o 
   4   1  10     1260.49     1154.85     25.33 o 
   5   1  10      344.82      302.93     11.51 o 
   6   1  10       94.73       97.21      6.03 o 
   7   1  10       12.64       16.25      3.01 o 
   8   1  10      136.32      146.28     10.73 o 
   9   1  10        3.55       11.09      3.24 o 
  -8   2  10        8.44       12.79      3.07 o 
  -7   2  10        2.57       10.72      4.76 o 
  -6   2  10        2.91        2.75      2.77 o 
  -5   2  10       64.62       73.09      5.80 o 
  -4   2  10        0.04        3.94      2.66 o 
  -3   2  10       19.89       19.87      2.64 o 
  -2   2  10      336.50      313.17      8.98 o 
  -1   2  10        0.88        1.69      1.64 o 
   0   2  10        5.57        7.70      1.80 o 
   1   2  10       41.70       46.27      3.22 o 
   2   2  10        0.64       -1.75      1.75 o 
   3   2  10      150.90      137.12      5.31 o 
   4   2  10      242.99      236.34      7.62 o 
   5   2  10        0.78        1.85      1.73 o 
   6   2  10      157.47      166.57      7.87 o 
   7   2  10       13.21       12.33      3.22 o 
   8   2  10        2.54        4.51      2.40 o 
   9   2  10       28.88       40.88      4.73 o 
  -8   3  10       10.75        5.78      3.09 o 
  -7   3  10       26.86       37.59     15.37 o 
  -6   3  10      231.58      229.45     10.52 o 
  -5   3  10       95.91       91.06      6.38 o 
  -4   3  10      268.64      247.63      8.00 o 
  -3   3  10        0.60       -0.42      1.62 o 
  -2   3  10       51.55       53.51      3.40 o 
  -1   3  10       87.22       73.12      3.65 o 
   0   3  10      207.89      191.26      6.10 o 
   1   3  10       30.67       28.57      2.56 o 
   2   3  10      746.04      694.78     18.99 o 
   3   3  10      496.58      471.77     11.80 o 
   4   3  10      376.41      356.43      8.29 o 
   5   3  10      815.26      789.30     15.67 o 
   6   3  10        0.01       -0.06      1.34 o 
   7   3  10       33.37       33.37      4.06 o 
   8   3  10        0.90        1.30      2.13 o 
   9   3  10        5.04        9.05      2.48 o 
  -8   4  10       14.68        8.33      3.78 o 
  -7   4  10       11.39       13.61      5.26 o 
  -6   4  10       94.48       88.55      6.52 o 
  -5   4  10       57.19       69.18      5.62 o 
  -4   4  10       54.45       59.83      3.85 o 
  -3   4  10      531.60      517.70     13.01 o 
  -2   4  10      255.03      237.09      8.87 o 
  -1   4  10      308.86      249.66      7.35 o 
   0   4  10      342.43      292.91      8.17 o 
   1   4  10      333.24      333.94      8.94 o 
   2   4  10      676.17      595.32     11.60 o 
   3   4  10       50.76       47.39      2.60 o 
   4   4  10        4.83        4.08      1.54 o 
   5   4  10      246.30      254.66      6.79 o 
   6   4  10      125.20      139.74      5.01 o 
   7   4  10       43.47       49.18      3.98 o 
   8   4  10      257.92      278.12     11.59 o 
   9   4  10        8.65       13.97      5.93 o 
  -8   5  10        3.14        7.86      6.00 o 
  -7   5  10       17.36       14.69      6.18 o 
  -6   5  10        2.63        1.54      2.34 o 
  -5   5  10        3.28       -0.11      2.62 o 
  -4   5  10      178.75      193.86      6.82 o 
  -3   5  10      215.93      187.49      6.45 o 
  -2   5  10      327.62      338.74      9.32 o 
  -1   5  10       45.89       41.06      2.16 o 
   0   5  10      195.37      195.67      4.98 o 
   1   5  10      141.98      136.28      3.96 o 
   2   5  10      137.66      130.89      3.93 o 
   3   5  10      129.58      118.68      3.94 o 
   4   5  10      583.28      585.62     11.94 o 
   5   5  10      883.70      820.38     16.02 o 
   6   5  10       17.78       22.58      2.34 o 
   7   5  10        7.31       12.68      3.74 o 
   8   5  10        3.81        6.18      5.46 o 
   9   5  10       33.57       43.24      8.55 o 
  -8   6  10        5.20        2.47      5.96 o 
  -7   6  10       49.74       36.22      7.78 o 
  -6   6  10       77.25       70.05      8.58 o 
  -5   6  10        8.43        6.77      2.35 o 
  -4   6  10       13.64       16.59      2.36 o 
  -3   6  10      567.67      552.00     13.61 o 
  -2   6  10      127.56      136.05      4.28 o 
  -1   6  10     1142.78     1092.79     19.68 o 
   0   6  10      854.75      847.32     15.62 o 
   1   6  10     1075.62     1048.07     18.80 o 
   2   6  10     1439.46     1373.35     23.99 o 
   3   6  10      111.26      100.49      4.34 o 
   4   6  10      673.34      606.72     14.53 o 
   5   6  10        6.12        5.10      2.26 o 
   6   6  10      145.90      140.97      6.01 o 
   7   6  10       73.83       87.88      6.45 o 
   8   6  10      246.55      246.90     11.37 o 
   9   6  10        2.07        1.42      4.98 o 
  -7   7  10        7.97        4.80      5.27 o 
  -6   7  10       10.85       14.13      3.77 o 
  -5   7  10       57.58       54.36      4.07 o 
  -4   7  10      104.66       96.38      4.04 o 
  -3   7  10      107.94       87.92      3.29 o 
  -2   7  10       40.94       38.24      2.47 o 
  -1   7  10      802.94      735.28     14.06 o 
   0   7  10      399.39      374.82      9.55 o 
   1   7  10       94.49       86.77      3.80 o 
   2   7  10      634.41      578.59     13.51 o 
   3   7  10        0.01       -0.67      1.38 o 
   4   7  10       99.11       94.06      4.54 o 
   5   7  10     1115.73     1095.02     36.68 o 
   6   7  10       77.14       80.62      5.11 o 
   7   7  10      189.83      164.17      8.76 o 
   8   7  10        3.56       12.31      4.24 o 
   9   7  10        0.37        0.64      3.45 o 
  -7   8  10       14.78       17.12      7.67 o 
  -6   8  10      100.97       84.59      6.17 o 
  -5   8  10        1.37        4.25      2.82 o 
  -4   8  10       49.69       44.55      3.01 o 
  -3   8  10       23.06       24.97      2.70 o 
  -2   8  10        8.34       10.46      2.17 o 
  -1   8  10        2.81        1.43      1.68 o 
   0   8  10      138.31      137.85      5.09 o 
   1   8  10      470.02      434.96     10.90 o 
   2   8  10      261.81      220.96      6.88 o 
   3   8  10      490.17      465.41     11.72 o 
   4   8  10      121.74      106.08      9.22 o 
   5   8  10       45.95       37.72      3.33 o 
   6   8  10       86.48       74.88      5.97 o 
   7   8  10       73.19       68.32      6.22 o 
   8   8  10        0.21        1.58      3.33 o 
   9   8  10        4.82        7.17      5.73 o 
  -7   9  10       41.47       50.66      5.46 o 
  -6   9  10       23.48       18.00      4.58 o 
  -5   9  10       61.74       58.73      5.14 o 
  -4   9  10        3.93        7.78      2.92 o 
  -3   9  10      194.14      176.05      6.39 o 
  -2   9  10       68.64       65.27      3.68 o 
  -1   9  10      435.28      388.18     10.33 o 
   0   9  10       93.27       79.33      4.22 o 
   1   9  10       11.30       12.48      2.15 o 
   2   9  10      176.63      149.98      5.65 o 
   3   9  10        2.44        3.50      1.75 o 
   4   9  10      204.34      191.20      6.77 o 
   5   9  10        6.31        6.33      2.02 o 
   6   9  10        9.75        7.96      3.38 o 
   7   9  10      171.38      173.96      9.15 o 
   8   9  10      140.74      138.54     18.04 o 
   9   9  10       16.47       20.96      4.69 o 
  -6  10  10        3.36        2.44      4.69 o 
  -5  10  10       15.00       11.75      3.12 o 
  -4  10  10       45.90       44.56      5.66 o 
  -3  10  10      283.61      286.17      9.15 o 
  -2  10  10       86.83       84.52      4.31 o 
  -1  10  10       61.35       58.64      3.80 o 
   0  10  10      677.23      648.31     15.37 o 
   1  10  10      753.58      699.06     16.41 o 
   2  10  10       55.42       55.67      3.54 o 
   3  10  10        1.04        0.25      1.77 o 
   4  10  10      312.25      288.78      8.94 o 
   5  10  10      102.64      106.36      5.12 o 
   6  10  10        3.60        2.07      2.96 o 
   7  10  10       15.38       19.77      4.33 o 
   8  10  10       17.22       23.37      4.91 o 
   9  10  10        0.93        2.52      5.07 o 
  -6  11  10       65.09       78.27      9.02 o 
  -5  11  10      120.54      103.73     19.88 o 
  -4  11  10        0.00        0.20      2.42 o 
  -3  11  10      460.48      400.73     14.10 o 
  -2  11  10        3.43        6.04      1.85 o 
  -1  11  10        2.36        4.17      2.08 o 
   0  11  10     2412.39     2341.48     46.92 o 
   1  11  10     1135.40     1101.86     24.15 o 
   2  11  10      154.39      148.44      7.82 o 
   3  11  10       11.36       14.07      2.55 o 
   4  11  10       36.51       38.56      3.45 o 
   5  11  10       11.01       13.55      2.45 o 
   6  11  10        2.54        3.20      2.87 o 
   7  11  10       58.57       46.86      5.33 o 
   8  11  10       26.22       22.37      4.78 o 
  -5  12  10        4.65        4.47      2.47 o 
  -4  12  10        0.90        1.46      4.11 o 
  -3  12  10       83.40       84.27      6.03 o 
  -2  12  10       13.58       19.51      3.72 o 
  -1  12  10       33.64       33.98      2.95 o 
   0  12  10       97.35      102.41      4.99 o 
   1  12  10      151.65      153.17      6.26 o 
   2  12  10      156.95      155.49      6.92 o 
   3  12  10        3.06       -0.91      1.72 o 
   4  12  10      159.70      151.76      6.62 o 
   5  12  10        0.22        2.08      1.71 o 
   6  12  10        0.02        1.21      3.40 o 
   7  12  10       20.96       27.35      4.93 o 
   8  12  10        2.39        1.89      3.54 o 
  -5  13  10        8.57       14.95      8.11 o 
  -4  13  10       25.44       25.56      4.17 o 
  -3  13  10       72.18       68.21      6.64 o 
  -2  13  10        0.48        2.03      2.09 o 
  -1  13  10      111.67      109.60      6.87 o 
   0  13  10       38.43       35.60      3.77 o 
   1  13  10      119.23      131.94      5.91 o 
   2  13  10      287.03      293.43      9.47 o 
   3  13  10      559.40      548.13     14.48 o 
   4  13  10        0.03        0.93      1.90 o 
   5  13  10      147.99      133.37      7.58 o 
   6  13  10       34.99       41.06      4.56 o 
   7  13  10        2.74        7.74      3.22 o 
  -4  14  10        3.00        3.45      2.08 o 
  -3  14  10       38.01       51.54      5.00 o 
  -2  14  10       14.56       12.31      2.61 o 
  -1  14  10       88.37       90.46      6.26 o 
   0  14  10      132.08      146.50      8.30 o 
   1  14  10       22.14       21.13      3.42 o 
   2  14  10       38.71       41.70      3.96 o 
   3  14  10       19.49       20.14      3.40 o 
   4  14  10       27.63       31.49      4.20 o 
   5  14  10       20.47       33.61      6.31 o 
   6  14  10        5.28       13.15      3.14 o 
   7  14  10        0.69        2.12      2.43 o 
  -3  15  10       26.17       27.01      5.04 o 
  -2  15  10       56.27       72.48      6.62 o 
  -1  15  10       74.05       73.77      5.83 o 
   0  15  10      116.23      122.61      7.96 o 
   1  15  10        1.07        0.35      2.71 o 
   2  15  10       11.49        9.21      2.99 o 
   3  15  10        0.57        4.26      2.41 o 
   4  15  10       67.52       74.52      7.70 o 
   5  15  10       42.82       53.06      5.02 o 
   6  15  10       37.20       46.37      4.93 o 
  -2  16  10       12.58       10.84      6.18 o 
  -1  16  10       37.00       53.24     10.20 o 
   0  16  10       96.92       99.69      7.57 o 
   1  16  10      114.52      131.21      8.51 o 
   2  16  10       19.26       31.95      5.43 o 
   3  16  10        2.66        6.22      2.28 o 
   4  16  10        3.58        9.96      2.66 o 
   5  16  10       35.32       38.77      4.78 o 
   1  17  10        8.72       21.61      5.37 o 
   2  17  10        1.67        0.42      5.15 o 
   3  17  10       53.31       61.05      6.59 o 
   4  17  10        0.89        5.96      2.25 o 
  -1  -8  11       26.36       34.77      7.96 o 
   0  -8  11       42.36       47.86      8.66 o 
  -4  -7  11        0.32        6.26      3.56 o 
  -3  -7  11       19.50       28.85      5.33 o 
  -2  -7  11        1.67        7.16      5.82 o 
  -1  -7  11        2.04        0.68      3.42 o 
   0  -7  11      149.09      130.39      9.78 o 
   1  -7  11        0.42       -3.17      3.17 o 
   2  -7  11       90.39       91.65      8.14 o 
  -4  -6  11       13.29        7.39      3.91 o 
  -3  -6  11       66.09       92.36      6.61 o 
  -2  -6  11        1.95        8.42      2.90 o 
  -1  -6  11       29.24       26.84      4.78 o 
   0  -6  11       63.73       81.20      6.90 o 
   1  -6  11       18.88       19.03      5.40 o 
   2  -6  11      184.37      164.08     12.46 o 
   3  -6  11       21.33       19.40      4.33 o 
  -5  -5  11        0.41        3.29      3.38 o 
  -4  -5  11        5.00        9.03      5.06 o 
  -3  -5  11        1.99       10.12      2.84 o 
  -2  -5  11       14.13       13.94      3.14 o 
  -1  -5  11       20.00       21.82      3.48 o 
   0  -5  11       56.82       57.03      8.00 o 
   1  -5  11        0.56        2.36      1.91 o 
   2  -5  11       75.03       73.77     11.78 o 
   3  -5  11        6.09        7.58      3.55 o 
   4  -5  11       42.82       48.30      3.77 o 
   5  -5  11       30.72       31.24      5.60 o 
  -5  -4  11        3.54        5.12      2.87 o 
  -4  -4  11       20.26       33.62      4.37 o 
  -3  -4  11       31.25       40.05      5.76 o 
  -2  -4  11       42.91       52.39      4.44 o 
  -1  -4  11      118.75      139.12      7.55 o 
   0  -4  11       26.30       30.58      4.21 o 
   1  -4  11       60.80       69.58      5.70 o 
   2  -4  11       29.71       37.77      4.47 o 
   3  -4  11      125.19      116.79      8.55 o 
   4  -4  11        6.65       12.57      2.62 o 
   5  -4  11        6.26        9.97      2.02 o 
   6  -4  11       17.30       25.71      4.40 o 
  -6  -3  11       22.29       26.18      6.27 o 
  -5  -3  11        7.68       11.78      2.38 o 
  -4  -3  11       96.79       87.13      9.29 o 
  -3  -3  11        1.47        4.24      3.13 o 
  -2  -3  11      243.96      219.13     13.78 o 
  -1  -3  11        3.37        5.60      2.46 o 
   0  -3  11      248.11      249.35      8.58 o 
   1  -3  11      304.02      261.96     10.86 o 
   2  -3  11       47.94       44.21      5.12 o 
   3  -3  11      139.60      135.95      7.66 o 
   4  -3  11      132.24      147.52      7.99 o 
   5  -3  11      329.33      321.87     30.62 o 
   6  -3  11        3.18       12.85      6.87 o 
   7  -3  11        0.84       11.09      3.38 o 
  -6  -2  11        0.62        4.90      2.35 o 
  -5  -2  11        1.58        7.46      2.16 o 
  -4  -2  11       33.18       25.41      3.64 o 
  -3  -2  11        5.22       10.39      3.05 o 
  -2  -2  11        0.63       -0.04      2.08 o 
  -1  -2  11       96.92      119.19      9.64 o 
   0  -2  11       84.55       95.91      5.24 o 
   1  -2  11       39.73       37.59      3.48 o 
   2  -2  11       75.32       68.90      4.49 o 
   3  -2  11       92.14       97.80      6.30 o 
   4  -2  11        2.24        5.52      2.31 o 
   5  -2  11       38.11       43.38      5.96 o 
   6  -2  11        4.69        5.15      1.89 o 
   7  -2  11       68.49       85.21      5.64 o 
  -7  -1  11       33.48       32.22      8.15 o 
  -6  -1  11        4.84       16.99      8.95 o 
  -5  -1  11      166.17      150.88      8.54 o 
  -4  -1  11      123.62       96.49      6.43 o 
  -3  -1  11       35.15       33.92      3.30 o 
  -2  -1  11      453.16      427.82     11.92 o 
  -1  -1  11      110.03      112.49      9.84 o 
   0  -1  11      421.86      422.39     12.21 o 
   1  -1  11      403.05      356.84     27.26 o 
   2  -1  11      193.66      146.88      9.94 o 
   3  -1  11      138.29      137.74      7.37 o 
   4  -1  11      277.73      255.21     12.18 o 
   5  -1  11        3.80        9.49      2.57 o 
   6  -1  11      111.96      125.90      8.26 o 
   7  -1  11        0.73        8.01      1.87 o 
  -7   0  11       28.72       37.60      4.47 o 
  -6   0  11       19.59       31.35      7.96 o 
  -5   0  11      152.79      155.82     11.18 o 
  -4   0  11      138.58      143.32      8.08 o 
  -3   0  11        3.18        1.92      1.95 o 
  -2   0  11       14.26       15.45      2.69 o 
  -1   0  11        0.08        0.80      1.63 o 
   0   0  11      366.10      374.59     10.78 o 
   1   0  11       12.52       11.37      2.58 o 
   2   0  11      553.69      534.36     13.91 o 
   3   0  11      145.35      123.50      5.47 o 
   4   0  11      145.45      132.04      7.21 o 
   5   0  11       94.12       93.68      6.23 o 
   6   0  11      127.27      109.99      6.60 o 
   7   0  11        0.76        4.09      2.16 o 
   8   0  11        5.40        9.75      2.58 o 
  -7   1  11       57.44       54.22      5.06 o 
  -6   1  11       76.00       84.78      6.46 o 
  -5   1  11       14.49       19.09      4.05 o 
  -4   1  11       19.95       15.81      3.53 o 
  -3   1  11      119.63      114.58      5.37 o 
  -2   1  11       21.58       23.48      2.92 o 
  -1   1  11      456.30      415.97     11.31 o 
   0   1  11      663.81      638.23     15.44 o 
   1   1  11      295.78      255.29      8.15 o 
   2   1  11      176.37      152.87      6.03 o 
   3   1  11      207.57      183.03      6.74 o 
   4   1  11       27.55       28.86      3.05 o 
   5   1  11       24.46       33.46      3.81 o 
   6   1  11      196.06      191.24     10.64 o 
   7   1  11       11.18        9.78      2.46 o 
   8   1  11       80.23      105.11      8.62 o 
  -7   2  11        5.27       10.74      3.73 o 
  -6   2  11       57.74       68.95      7.75 o 
  -5   2  11        0.44       -1.63      2.63 o 
  -4   2  11       28.41       22.99      6.62 o 
  -3   2  11      460.30      432.80     11.83 o 
  -2   2  11      494.17      477.53     12.45 o 
  -1   2  11      756.66      749.85     17.53 o 
   0   2  11       88.46       84.49      4.37 o 
   1   2  11       33.37       31.38      2.90 o 
   2   2  11        1.56        0.33      1.39 o 
   3   2  11        6.66        7.23      2.36 o 
   4   2  11        0.00       -0.43      1.65 o 
   5   2  11       48.13       43.45      3.50 o 
   6   2  11        7.39       13.23      4.20 o 
   7   2  11       20.21       29.75      5.13 o 
   8   2  11        4.64       13.02      3.13 o 
  -7   3  11        4.96        9.17      2.76 o 
  -6   3  11       10.18        6.44      4.80 o 
  -5   3  11       66.66       58.67      5.41 o 
  -4   3  11       21.83       25.34      4.89 o 
  -3   3  11        1.42       -0.15      1.81 o 
  -2   3  11      301.61      290.36      8.79 o 
  -1   3  11      323.05      317.89      9.12 o 
   0   3  11       30.65       31.94      3.69 o 
   1   3  11       37.52       37.73      3.01 o 
   2   3  11      267.26      252.56      9.60 o 
   3   3  11        9.89       10.77      2.07 o 
   4   3  11        2.02        2.02      1.57 o 
   5   3  11      156.22      150.17      6.10 o 
   6   3  11       18.56       11.70      4.15 o 
   7   3  11        7.73       14.10      2.95 o 
   8   3  11       36.25       49.94      5.64 o 
  -7   4  11      110.33      103.56      6.90 o 
  -6   4  11       14.47       23.67      6.47 o 
  -5   4  11       79.76       84.49      6.26 o 
  -4   4  11      132.97      126.03      5.55 o 
  -3   4  11      236.28      240.80     17.38 o 
  -2   4  11       59.13       49.05      3.95 o 
  -1   4  11     2214.63     2148.16     43.31 o 
   0   4  11       50.71       47.66      4.24 o 
   1   4  11      160.30      147.53      5.57 o 
   2   4  11      280.66      269.62      8.08 o 
   3   4  11      306.72      269.65      8.04 o 
   4   4  11      110.90      114.66      4.94 o 
   5   4  11      186.39      176.86      6.50 o 
   6   4  11       21.72       26.84      4.83 o 
   7   4  11       99.12       94.89      7.96 o 
  -7   5  11       26.10       18.55      4.22 o 
  -6   5  11        2.93        2.86      2.55 o 
  -5   5  11       44.16       35.41      6.06 o 
  -4   5  11        3.28        4.14      2.47 o 
  -3   5  11       40.80       54.02      3.63 o 
  -2   5  11       50.16       57.69      3.61 o 
  -1   5  11       19.17       23.59      3.10 o 
   0   5  11        0.04        1.48      2.31 o 
   1   5  11      116.76       97.35      4.38 o 
   2   5  11        2.78        1.22      1.43 o 
   3   5  11        0.72        1.92      1.51 o 
   4   5  11      165.17      136.40      6.42 o 
   5   5  11        1.66        2.01      1.92 o 
   6   5  11        6.76        5.17      2.22 o 
   7   5  11       35.67       48.93      5.32 o 
   8   5  11       47.04       54.26      7.89 o 
   9   5  11        5.11        7.46      5.86 o 
  -7   6  11       58.83       57.17      6.66 o 
  -6   6  11        0.02        2.43      2.79 o 
  -5   6  11      294.85      276.53     11.43 o 
  -4   6  11       63.46       63.55      4.47 o 
  -3   6  11       11.16        9.13      2.20 o 
  -2   6  11        3.35        1.22      1.80 o 
  -1   6  11     2317.45     2259.95     45.41 o 
   0   6  11        8.81        9.27      1.98 o 
   1   6  11      527.66      494.32     12.11 o 
   2   6  11      675.76      622.84     14.36 o 
   3   6  11      306.67      272.96     13.54 o 
   4   6  11      406.37      357.56      9.90 o 
   5   6  11       93.98       81.16      4.45 o 
   6   6  11       28.49       28.47      3.16 o 
   7   6  11      116.92      118.46      7.55 o 
   8   6  11        0.29        7.85      3.93 o 
   9   6  11       14.39       18.44      6.87 o 
  -7   7  11        0.69        4.95      5.46 o 
  -6   7  11        7.27       10.98      3.25 o 
  -5   7  11       27.94       32.08      4.83 o 
  -4   7  11        2.07        1.47      1.91 o 
  -3   7  11       58.55       57.95      3.23 o 
  -2   7  11        5.24        4.92      2.40 o 
  -1   7  11      120.38      111.23      4.60 o 
   0   7  11     1187.55     1092.18     23.05 o 
   1   7  11      358.26      338.68     10.34 o 
   2   7  11      157.77      135.54      5.11 o 
   3   7  11       57.87       56.25      4.98 o 
   4   7  11       72.70       55.74      4.41 o 
   5   7  11        0.83       -0.50      1.66 o 
   6   7  11        8.55       16.84      2.77 o 
   7   7  11       40.02       42.73      5.37 o 
   8   7  11        3.68        6.46      3.40 o 
   9   7  11        0.70        6.91      5.24 o 
  -4   8  11       13.53       10.85      2.58 o 
  -3   8  11       28.35       33.84      3.01 o 
  -2   8  11      136.02      130.36      5.22 o 
  -1   8  11      547.78      533.40     13.11 o 
   0   8  11      215.95      214.55      6.83 o 
   1   8  11      781.04      722.57     16.48 o 
   2   8  11       13.70       15.65      2.29 o 
   3   8  11      210.21      208.24      7.41 o 
   4   8  11      158.54      148.98      5.89 o 
   5   8  11       41.83       35.70      3.41 o 
   6   8  11      290.12      272.36      9.06 o 
   7   8  11        1.27        1.95      3.13 o 
   8   8  11        0.24       -1.15      6.31 o 
   9   8  11       37.23       48.73      7.73 o 
  -6   9  11       92.37      113.58      9.53 o 
  -5   9  11       60.27       50.52      6.80 o 
  -4   9  11        2.06       -1.53      3.95 o 
  -3   9  11       38.04       42.55      3.42 o 
  -2   9  11      140.27      124.76      5.21 o 
  -1   9  11      263.90      238.81      7.59 o 
   0   9  11      532.22      537.75     13.21 o 
   1   9  11       18.66       22.94      2.64 o 
   2   9  11     1471.42     1367.27     31.33 o 
   3   9  11       73.66       63.09      3.74 o 
   4   9  11       11.03       11.99      2.47 o 
   5   9  11       66.98       57.10      3.87 o 
   6   9  11       51.63       49.90     13.93 o 
   7   9  11        3.32        9.08      4.44 o 
   8   9  11        0.50        5.20      4.20 o 
   9   9  11       30.92       40.30      6.73 o 
  -6  10  11       15.49       30.77      4.76 o 
  -5  10  11        2.45        7.49      2.80 o 
  -4  10  11        4.32        5.74      3.84 o 
  -3  10  11      274.99      246.77      8.18 o 
  -2  10  11      210.06      183.82      7.96 o 
  -1  10  11       53.68       43.11      3.19 o 
   0  10  11       65.07       53.97      3.52 o 
   1  10  11      619.13      595.05     14.59 o 
   2  10  11      132.75      127.45      5.46 o 
   3  10  11      818.49      790.18     18.44 o 
   4  10  11      404.26      409.58     11.39 o 
   5  10  11       32.14       29.55      3.19 o 
   6  10  11       32.97       39.84      4.73 o 
   7  10  11      108.71      120.99      7.61 o 
   8  10  11        5.14        0.21      3.27 o 
  -6  11  11       16.40       30.00      6.66 o 
  -5  11  11       48.01       52.83      6.86 o 
  -4  11  11        8.30       13.12      5.40 o 
  -3  11  11        4.97        9.58      3.19 o 
  -2  11  11       40.88       45.60      3.59 o 
  -1  11  11       40.82       32.90      3.09 o 
   0  11  11      135.49      123.33      5.86 o 
   1  11  11      143.75      141.29      5.88 o 
   2  11  11       87.77       65.36      4.41 o 
   3  11  11       94.24       85.10      4.66 o 
   4  11  11      107.89      106.11      5.60 o 
   5  11  11       27.13       36.76      3.40 o 
   6  11  11       21.10       25.07      4.48 o 
   7  11  11        2.59        3.16      5.96 o 
   8  11  11       26.72       31.44      6.04 o 
  -5  12  11       32.45       32.38     12.17 o 
  -4  12  11        3.08        3.68      6.15 o 
  -3  12  11       15.12       19.13      5.20 o 
  -2  12  11       67.02       73.84      6.16 o 
  -1  12  11      157.36      170.88      6.72 o 
   0  12  11       29.19       32.27      3.11 o 
   1  12  11       99.16       90.50      4.69 o 
   2  12  11        6.08        4.82      2.13 o 
   3  12  11       32.76       33.88      3.57 o 
   4  12  11       40.42       46.46      3.86 o 
   5  12  11       21.53       25.14      3.12 o 
   6  12  11       93.85       94.30      6.83 o 
   7  12  11       14.15       15.97      4.38 o 
   8  12  11        0.07        3.36      3.60 o 
  -5  13  11        0.26       -1.99      1.99 o 
  -4  13  11      124.82      124.36      7.48 o 
  -3  13  11       43.92       47.80      4.46 o 
  -2  13  11        1.00        2.99      3.62 o 
  -1  13  11       64.24       70.47      5.64 o 
   0  13  11       58.29       61.77      4.43 o 
   1  13  11        7.63        7.35      2.42 o 
   2  13  11       16.62       15.47      2.72 o 
   3  13  11       39.41       44.76      5.78 o 
   4  13  11       14.93       17.31      2.88 o 
   5  13  11       61.06       60.85      4.01 o 
   6  13  11       43.53       41.16      4.93 o 
   7  13  11        0.00       -1.00      2.96 o 
  -4  14  11        2.75       -2.22      4.51 o 
  -3  14  11       41.32       48.63      4.52 o 
  -2  14  11       61.77       63.63      5.23 o 
  -1  14  11        1.22        5.60      2.34 o 
   0  14  11      151.06      153.74      9.49 o 
   1  14  11        1.39        2.95      2.30 o 
   2  14  11       11.80        7.87      2.17 o 
   3  14  11       91.99       98.11      5.27 o 
   4  14  11       49.40       66.84      5.32 o 
   5  14  11        0.21        1.71      3.47 o 
   6  14  11       18.51       30.56      3.76 o 
   7  14  11        2.92        5.60      5.02 o 
  -3  15  11        8.61       11.83      7.95 o 
  -2  15  11      125.04      119.64      7.28 o 
  -1  15  11        4.97        4.20      2.03 o 
   0  15  11       54.28       56.02     10.27 o 
   1  15  11       32.25       45.75      6.04 o 
   2  15  11        3.13        6.41      2.41 o 
   3  15  11        4.76        4.95      2.35 o 
   4  15  11        7.35        6.10      2.34 o 
   5  15  11        3.00        2.92      2.67 o 
   6  15  11        3.45        6.40      2.70 o 
  -1  16  11       52.75       53.65      5.03 o 
   0  16  11       23.38       36.49      5.80 o 
   1  16  11       38.90       53.66     12.20 o 
   2  16  11      131.96      157.83      7.36 o 
   3  16  11        7.85        6.64      2.60 o 
   4  16  11       35.28       31.11      3.59 o 
   5  16  11       32.53       44.36      5.02 o 
   1  17  11        0.08       -1.46      3.68 o 
   2  17  11        1.56        3.29      3.95 o 
   3  17  11        9.33       15.97      3.09 o 
   4  17  11        9.66        8.21      3.25 o 
  -1  -7  12       32.25       54.37      8.73 o 
   0  -7  12       44.14       53.21      9.17 o 
  -3  -6  12        5.90       10.77      3.16 o 
  -2  -6  12       10.23        8.87      2.82 o 
  -1  -6  12        0.00        1.15      3.11 o 
   0  -6  12       14.31       10.76      6.96 o 
   1  -6  12        2.76       -0.78      3.17 o 
   2  -6  12       85.45       98.14      7.25 o 
  -4  -5  12       22.11       25.53      4.47 o 
  -3  -5  12        0.97       10.12      2.88 o 
  -2  -5  12       53.78       75.18     10.82 o 
  -1  -5  12       22.91       25.78      3.49 o 
   0  -5  12      105.56       98.57      6.67 o 
   1  -5  12       96.94       92.69      6.82 o 
   2  -5  12        0.21       -1.36      1.53 o 
   3  -5  12       13.94       20.24      2.93 o 
  -4  -4  12        8.49       10.39      2.73 o 
  -3  -4  12       14.59       16.35      2.76 o 
  -2  -4  12        0.05        3.86      2.60 o 
  -1  -4  12       12.05       14.68      2.71 o 
   0  -4  12       12.18       13.88      2.62 o 
   1  -4  12       14.40       15.01      3.26 o 
   2  -4  12       35.01       29.60      5.87 o 
   3  -4  12       59.17       59.98      5.25 o 
   4  -4  12       61.74       73.57      5.12 o 
  -5  -3  12       28.80       27.16      5.00 o 
  -4  -3  12      142.18      159.98      8.45 o 
  -3  -3  12       31.22       28.69      3.42 o 
  -2  -3  12       31.18       34.19      3.50 o 
  -1  -3  12       95.64      109.62      5.68 o 
   0  -3  12       93.66      102.55     10.55 o 
   1  -3  12      140.84      121.13      7.48 o 
   2  -3  12      106.04       83.11      6.08 o 
   3  -3  12      167.49      163.74      8.98 o 
   4  -3  12       11.78       20.09      2.62 o 
   5  -3  12      298.31      314.54     13.10 o 
   6  -3  12        1.75        2.22      2.55 o 
  -5  -2  12        9.59        8.45      1.94 o 
  -4  -2  12        1.56        3.93      1.89 o 
  -3  -2  12        7.54       12.93      3.01 o 
  -2  -2  12        0.67        2.05      2.82 o 
  -1  -2  12      146.92      149.48     11.24 o 
   0  -2  12      362.92      324.59     17.59 o 
   1  -2  12        3.52        3.53      2.30 o 
   2  -2  12       14.68       14.56      3.65 o 
   3  -2  12        1.09        2.65      1.74 o 
   4  -2  12       22.37       22.53      3.19 o 
   5  -2  12        7.38       10.24      2.64 o 
   6  -2  12        0.34        6.42      6.16 o 
  -6  -1  12        0.82        3.36      4.69 o 
  -5  -1  12        0.02       -0.88      5.00 o 
  -4  -1  12       52.40       64.29      5.09 o 
  -3  -1  12       75.97       63.32      5.20 o 
  -2  -1  12        0.59        0.67      2.13 o 
  -1  -1  12      418.44      411.20     22.14 o 
   0  -1  12       62.27       67.92      8.29 o 
   1  -1  12       22.50       23.02      3.17 o 
   2  -1  12       69.82       50.30      4.04 o 
   3  -1  12       49.41       41.85      4.36 o 
   4  -1  12       46.76       50.85      4.56 o 
   5  -1  12      125.91      124.01     11.58 o 
   6  -1  12        2.50        4.68      1.98 o 
   7  -1  12       72.77       75.02      5.09 o 
  -6   0  12        7.23       11.11      5.22 o 
  -5   0  12       10.72       22.21      5.95 o 
  -4   0  12        1.66        2.26      2.32 o 
  -3   0  12        0.93        1.32      2.39 o 
  -2   0  12      157.15      144.54      6.29 o 
  -1   0  12       36.95       28.91      3.56 o 
   0   0  12      155.27      122.87      7.09 o 
   1   0  12       35.50       28.68      3.27 o 
   2   0  12       35.85       31.14      3.53 o 
   3   0  12       35.46       31.19      3.26 o 
   4   0  12        6.97        5.08      3.33 o 
   5   0  12       13.33       14.39      2.85 o 
   7   0  12        0.67        6.85      1.80 o 
  -6   1  12        9.98       11.81      3.07 o 
  -5   1  12       18.31       27.44      5.53 o 
  -4   1  12        2.04       -1.39      3.67 o 
  -3   1  12        5.43        6.69      2.30 o 
  -2   1  12       21.77       22.37      3.11 o 
  -1   1  12      226.99      193.49     10.21 o 
   0   1  12      167.11      147.04      6.11 o 
   1   1  12      225.59      194.32      7.29 o 
   2   1  12       10.54       13.54      2.76 o 
   3   1  12      121.33      127.27      5.75 o 
   4   1  12       22.94       20.02      3.00 o 
   5   1  12      153.04      150.55      8.03 o 
   6   1  12       39.29       48.80     11.97 o 
   7   1  12       15.52       18.12      4.31 o 
   8   1  12       15.41       15.38      3.46 o 
  -7   2  12       24.51       33.22      4.36 o 
  -6   2  12       69.87       75.98      6.09 o 
  -5   2  12       43.77       53.89      5.24 o 
  -4   2  12      132.29      120.74      7.46 o 
  -3   2  12       92.37       91.33      5.85 o 
  -2   2  12       85.31       79.08      4.49 o 
  -1   2  12      860.33      806.85     18.88 o 
   0   2  12      646.37      565.69     14.36 o 
   1   2  12        0.52       -1.51      1.94 o 
   2   2  12      405.85      362.27     10.52 o 
   3   2  12      155.08      151.16      6.16 o 
   4   2  12        0.13        1.20      1.84 o 
   5   2  12      145.84      125.94      7.01 o 
   6   2  12       55.56       68.69      5.26 o 
   7   2  12        9.05        9.24      2.84 o 
   8   2  12        4.08       10.66      2.69 o 
  -7   3  12        8.79        9.83      5.06 o 
  -6   3  12        2.04        8.01      2.73 o 
  -5   3  12       34.68       38.02      4.83 o 
  -4   3  12       22.85       21.11      4.08 o 
  -3   3  12       10.56       13.72      2.75 o 
  -2   3  12        8.82        8.10      2.30 o 
  -1   3  12      104.59       92.80      5.73 o 
   0   3  12     2129.70     2002.11     35.79 o 
   1   3  12       23.84       21.67      3.02 o 
   2   3  12        1.59        2.19      1.63 o 
   3   3  12      167.83      172.52      6.54 o 
   4   3  12       48.16       43.22      3.36 o 
   5   3  12        7.98       10.01      2.38 o 
   6   3  12       78.69       81.99     10.69 o 
   7   3  12        0.75        5.11      2.13 o 
  -7   4  12       17.20       33.27      3.84 o 
  -6   4  12       28.01       29.01      3.98 o 
  -5   4  12       64.08       62.41      5.49 o 
  -4   4  12        3.00        0.84      6.64 o 
  -3   4  12      207.25      207.63      8.65 o 
  -2   4  12       27.44       31.84      3.17 o 
  -1   4  12      167.82      145.79      5.84 o 
   0   4  12     1062.67      974.13     21.93 o 
   1   4  12      432.44      385.36     18.96 o 
   2   4  12      654.39      593.56     14.69 o 
   3   4  12       77.17       72.97      4.00 o 
   4   4  12      230.66      217.28      7.90 o 
   5   4  12      262.99      257.19      8.51 o 
   6   4  12        8.01       12.82      2.52 o 
  -7   5  12        0.22        7.24      2.76 o 
  -6   5  12       14.96       13.41      3.21 o 
  -5   5  12       59.47       61.48      5.80 o 
  -4   5  12      180.31      163.20      8.38 o 
  -3   5  12       24.86       21.59      3.04 o 
  -2   5  12       25.34       24.96      2.98 o 
  -1   5  12      281.19      225.94     11.29 o 
   0   5  12      241.41      237.62      7.80 o 
   1   5  12      850.97      779.96     18.10 o 
   2   5  12      706.89      685.74     16.37 o 
   3   5  12      256.46      250.84      7.98 o 
   4   5  12      108.16       99.32      6.30 o 
   5   5  12        0.18       -2.48      3.33 o 
   6   5  12       16.00       16.92      3.47 o 
   7   5  12       33.85       48.41      8.51 o 
  -7   6  12        5.62       13.09      3.42 o 
  -6   6  12       12.33       17.25      4.20 o 
  -5   6  12       32.61       37.43      4.90 o 
  -4   6  12       16.87       20.73      3.18 o 
  -3   6  12        6.78        6.08      2.19 o 
  -2   6  12      180.16      165.62      6.23 o 
  -1   6  12      186.32      190.28      6.78 o 
   0   6  12      129.12      124.08      9.71 o 
   1   6  12        6.28       15.56      3.93 o 
   2   6  12       36.42       32.92      4.04 o 
   3   6  12      231.98      188.72     11.67 o 
   4   6  12      335.77      364.10     13.33 o 
   5   6  12       67.60       66.75      9.04 o 
   6   6  12        5.39       10.22      3.03 o 
   7   6  12        4.11        4.07      5.13 o 
  -7   7  12       31.14       55.35      6.07 o 
  -6   7  12        1.00        2.95      3.16 o 
  -5   7  12       80.50       75.67      6.00 o 
  -4   7  12       91.63       87.69      5.01 o 
  -3   7  12        1.15        0.76      2.01 o 
  -2   7  12      177.79      159.64     13.44 o 
  -1   7  12      527.54      483.07     19.73 o 
   0   7  12       28.24       30.51      3.84 o 
   1   7  12      153.88      155.63      7.66 o 
   2   7  12      112.45       93.54     16.00 o 
   3   7  12      931.37      836.15     24.27 o 
   4   7  12      100.82      106.84     11.57 o 
   5   7  12       23.92       21.99      5.00 o 
   6   7  12       16.19       20.47      3.15 o 
   7   7  12        0.01       -0.22      3.10 o 
   8   7  12        1.33       -1.93      2.98 o 
   9   7  12       13.47       16.91      5.86 o 
  -4   8  12       40.05       43.24      4.63 o 
  -3   8  12       69.22       56.61      4.98 o 
  -2   8  12      214.47      206.53      9.13 o 
  -1   8  12       72.59       67.57      5.18 o 
   0   8  12      426.33      404.55     14.08 o 
   1   8  12       26.17       24.58      4.18 o 
   2   8  12        6.33        2.76      1.76 o 
   3   8  12      117.81       82.46      4.34 o 
   4   8  12       53.89       52.65      3.78 o 
   5   8  12       42.25       42.59      3.55 o 
   6   8  12       43.54       43.62      3.74 o 
   7   8  12        5.70        9.35      3.73 o 
   8   8  12        0.20        0.47      3.29 o 
   9   8  12        0.04        3.78      3.43 o 
  -4   9  12        4.58        4.64      2.83 o 
  -3   9  12      153.11      143.25      7.61 o 
  -2   9  12       94.17       82.80      5.71 o 
  -1   9  12      138.29      118.02      6.44 o 
   0   9  12     1393.18     1358.25     28.67 o 
   1   9  12      274.94      232.01      7.44 o 
   2   9  12      246.08      239.11      8.71 o 
   3   9  12      109.56      107.51      4.96 o 
   4   9  12      203.53      214.20      7.52 o 
   5   9  12        8.77        4.66      2.13 o 
   6   9  12        1.43        9.03      3.23 o 
   7   9  12       28.53       32.06      5.09 o 
   8   9  12        0.01       -3.12      3.12 o 
  -4  10  12        5.57        8.77      4.51 o 
  -3  10  12        5.63        3.03      2.25 o 
  -2  10  12      282.52      265.54      8.55 o 
  -1  10  12       13.68       13.60      2.50 o 
   0  10  12       12.42       11.69      2.36 o 
   1  10  12      146.05      114.07      5.74 o 
   2  10  12      329.82      315.96      9.48 o 
   3  10  12      133.10      129.30      7.80 o 
   4  10  12       74.53       78.80      4.54 o 
   5  10  12        3.28        6.67      2.29 o 
   6  10  12       33.72       36.04      4.98 o 
   7  10  12        5.68        3.34      3.35 o 
   8  10  12        1.73        3.88      3.40 o 
  -4  11  12       59.64       58.14      5.09 o 
  -3  11  12      313.73      302.70     17.20 o 
  -2  11  12       22.08       27.41      3.25 o 
  -1  11  12        4.23        4.78      2.16 o 
   0  11  12        7.60       10.43      2.42 o 
   1  11  12       35.30       40.07      3.53 o 
   2  11  12      735.69      722.71     33.34 o 
   3  11  12      692.61      631.60     15.88 o 
   4  11  12      137.09      117.08      6.09 o 
   5  11  12       17.61       16.18      2.85 o 
   6  11  12       91.77      100.05      7.64 o 
   7  11  12        2.64        3.15      3.40 o 
   8  11  12        4.74        3.26      5.71 o 
  -5  12  12        0.44       -0.34      5.07 o 
  -4  12  12        1.08        5.67      6.33 o 
  -3  12  12       31.16       38.28      4.31 o 
  -2  12  12       49.32       57.85      5.33 o 
  -1  12  12        0.33       -1.89      2.01 o 
   0  12  12      142.93      150.08      6.37 o 
   1  12  12       51.02       58.29      3.96 o 
   2  12  12        2.32        5.27      2.23 o 
   3  12  12        0.03        2.50      2.06 o 
   4  12  12        6.43        5.24      2.93 o 
   5  12  12        1.42        2.87      1.74 o 
   6  12  12        6.72        9.00      3.56 o 
   7  12  12       44.59       43.32      5.41 o 
   8  12  12        8.14        6.11      5.56 o 
  -4  13  12       88.49       88.24      6.22 o 
  -3  13  12       46.22       56.34      6.58 o 
  -2  13  12        1.65        5.91      5.13 o 
  -1  13  12      166.91      144.24      6.46 o 
   0  13  12       11.75       13.85      2.62 o 
   1  13  12       78.55       70.27      5.59 o 
   2  13  12      149.42      158.18      6.72 o 
   3  13  12        0.01        1.28      3.18 o 
   4  13  12       38.88       49.58      3.76 o 
   5  13  12        0.79        4.65      2.09 o 
   6  13  12        8.53        7.00      2.27 o 
   7  13  12        0.86        0.73      3.21 o 
  -4  14  12        2.74        3.79      3.18 o 
  -3  14  12       28.90       37.73      4.16 o 
  -2  14  12        1.59        8.88      2.51 o 
  -1  14  12       49.95       50.66      4.62 o 
   0  14  12        5.12        4.84      1.95 o 
   1  14  12        0.23        2.17      1.49 o 
   2  14  12       55.23       64.98      4.29 o 
   3  14  12       14.96       12.50      3.21 o 
   4  14  12       10.78       20.16      3.85 o 
   5  14  12        1.84        6.43      2.94 o 
   6  14  12        4.88        6.73      2.84 o 
   7  14  12        0.91       -2.00      4.40 o 
  -3  15  12        0.47        2.07      4.80 o 
  -2  15  12       42.02       43.94      5.93 o 
  -1  15  12       75.36       87.12      6.05 o 
   0  15  12       11.17       16.30      5.47 o 
   1  15  12       39.79       41.46      4.02 o 
   2  15  12        0.56        3.35      1.81 o 
   3  15  12       49.39       59.21      4.05 o 
   4  15  12       93.27      104.52      5.41 o 
   5  15  12        0.75        4.76      2.18 o 
   6  15  12        0.05       -3.67      4.33 o 
  -1  16  12       10.80       24.45      3.57 o 
   0  16  12        6.41        8.35      3.80 o 
   1  16  12      149.43      158.11      9.23 o 
   2  16  12       36.50       41.50      4.29 o 
   3  16  12       12.79       13.45      3.00 o 
   4  16  12       23.18       25.64      3.24 o 
   5  16  12        0.63        0.02      5.07 o 
   1  17  12       11.67       23.71      6.98 o 
   2  17  12       19.97       27.40      5.64 o 
   3  17  12        6.70       12.40      3.00 o 
   4  17  12       18.41        9.82      6.38 o 
  -1  -6  13       77.20       96.23     10.62 o 
   0  -6  13        9.34       10.47      6.47 o 
  -3  -5  13        5.49       12.37      3.71 o 
  -2  -5  13        7.86        8.80      3.27 o 
  -1  -5  13        0.01        1.61      2.38 o 
   0  -5  13        0.77        4.85      3.11 o 
   1  -5  13        3.88        5.89      4.15 o 
   2  -5  13        0.28       -4.15      5.42 o 
  -3  -4  13        4.17        9.57      2.08 o 
  -2  -4  13        2.13        6.20      1.89 o 
  -1  -4  13      222.47      289.54     12.13 o 
   0  -4  13       16.67       15.77      3.35 o 
   1  -4  13       53.44       54.14      5.07 o 
   2  -4  13      216.13      197.84     10.13 o 
   3  -4  13       38.06       43.70      5.35 o 
  -4  -3  13        0.10        2.88      2.09 o 
  -3  -3  13       10.14       17.34      5.64 o 
  -1  -3  13       11.50       14.76      3.53 o 
   0  -3  13        5.37        1.96      1.81 o 
   1  -3  13       25.62       28.84      3.96 o 
   2  -3  13        5.91        5.65      2.62 o 
   3  -3  13       85.74       90.75      6.73 o 
   4  -3  13      106.59      122.77      9.91 o 
  -5  -2  13        8.26       29.28      4.76 o 
  -4  -2  13        9.52        5.10      1.48 o 
  -3  -2  13        0.18        5.66      2.15 o 
  -2  -2  13        5.77       12.99      3.34 o 
  -1  -2  13      146.05      169.65     15.43 o 
   0  -2  13        4.81        4.99      2.25 o 
   1  -2  13        0.01        0.88      1.77 o 
   2  -2  13        5.25        5.74      2.72 o 
   3  -2  13       15.11       11.99      3.04 o 
   4  -2  13       33.58       40.02      3.75 o 
   5  -2  13        7.78        7.10      4.93 o 
  -5  -1  13       13.48       24.27      5.33 o 
  -4  -1  13        6.72        5.91      2.15 o 
  -3  -1  13       19.56       24.56      3.52 o 
  -2  -1  13       56.97       55.79      3.99 o 
  -1  -1  13        2.08        0.98      2.30 o 
   0  -1  13      495.52      465.01     15.10 o 
   1  -1  13        5.08        5.72      2.25 o 
   2  -1  13        3.63        4.12      2.27 o 
   3  -1  13        0.22        4.53      2.01 o 
   4  -1  13        2.93        4.20      5.13 o 
   5  -1  13        1.79        7.03      1.86 o 
   6  -1  13        1.57        2.35      4.49 o 
  -5   0  13        7.20        9.39      3.04 o 
  -4   0  13       74.08       80.50      5.59 o 
  -3   0  13        0.29        1.51      1.90 o 
  -2   0  13       10.12       10.62      2.73 o 
  -1   0  13      256.65      240.67      9.57 o 
   0   0  13        3.04       -0.74      2.17 o 
   1   0  13      369.24      319.96     10.26 o 
   2   0  13       77.89       73.79      4.81 o 
   3   0  13       38.07       37.89      4.01 o 
   4   0  13       95.60       80.25      5.68 o 
   5   0  13       94.46      104.75      6.42 o 
   6   0  13       40.53       38.34      4.02 o 
   7   0  13        7.74       21.99      2.59 o 
  -6   1  13       25.61       18.64      3.98 o 
  -5   1  13      100.90       96.66      6.95 o 
  -4   1  13       36.79       37.96      4.56 o 
  -3   1  13      105.36      100.46      6.57 o 
  -2   1  13        6.86        4.62      2.29 o 
  -1   1  13        0.12        2.73      2.15 o 
   0   1  13      226.71      204.42     10.66 o 
   1   1  13        3.74        2.21      3.44 o 
   2   1  13      600.84      578.35     17.90 o 
   3   1  13        4.98        7.54      2.31 o 
   4   1  13       47.38       38.07      4.14 o 
   5   1  13        1.27        1.32      2.13 o 
   6   1  13       43.78       42.15      3.84 o 
   7   1  13        1.64        5.53      2.36 o 
  -6   2  13       13.12       11.84      2.56 o 
  -5   2  13      140.19      133.29      8.12 o 
  -4   2  13       33.61       33.42      4.65 o 
  -3   2  13      166.30      158.26      6.86 o 
  -2   2  13       63.98       54.51      4.00 o 
  -1   2  13       39.35       36.98      3.44 o 
   0   2  13       56.62       40.18      3.66 o 
   1   2  13      123.07      101.87      5.35 o 
   2   2  13      322.50      282.80      9.28 o 
   3   2  13       20.98       25.12      3.85 o 
   4   2  13        5.73        7.11      3.14 o 
   5   2  13        0.08       -0.60      1.57 o 
   6   2  13        8.14       22.60      4.35 o 
   7   2  13      148.61      155.78     11.17 o 
  -6   3  13        4.78        8.99      6.86 o 
  -5   3  13       34.59       35.89      5.60 o 
  -4   3  13       24.50       18.81      4.15 o 
  -3   3  13       36.05       35.42      3.60 o 
  -2   3  13      171.11      151.03      6.32 o 
  -1   3  13        3.44        4.00      2.02 o 
   0   3  13       32.24       32.47      3.54 o 
   1   3  13      221.94      198.61      7.40 o 
   2   3  13      296.25      292.18      9.42 o 
   3   3  13      151.00      140.04      6.10 o 
   4   3  13      119.82      115.31      5.56 o 
   5   3  13       36.88       37.99      3.60 o 
   6   3  13        1.09        2.89      1.97 o 
   7   3  13        6.26       11.27      3.16 o 
  -6   4  13        0.17        0.19      2.33 o 
  -5   4  13       21.91       40.37     14.17 o 
  -4   4  13       94.73       83.63      6.29 o 
  -3   4  13       47.34       47.03      3.89 o 
  -2   4  13       47.05       45.65      4.91 o 
  -1   4  13      252.02      250.90      8.25 o 
   0   4  13       80.97       72.59      6.65 o 
   1   4  13      143.71      139.10      5.90 o 
   2   4  13      819.60      763.80     19.59 o 
   3   4  13      329.40      277.30      8.88 o 
   4   4  13      374.08      381.12     11.11 o 
   5   4  13        5.71        1.03      2.43 o 
   6   4  13        8.75       10.07      3.78 o 
   7   4  13        0.20        1.13      2.07 o 
  -6   5  13       28.01       37.51      4.41 o 
  -5   5  13       44.54       48.17      5.05 o 
  -4   5  13       15.46       19.71      4.23 o 
  -3   5  13       61.79       54.66      5.32 o 
  -2   5  13        0.42        1.00      1.99 o 
  -1   5  13      133.19      122.93      8.55 o 
   0   5  13      208.26      180.77      6.79 o 
   1   5  13        0.37       -1.55      1.55 o 
   2   5  13       12.71        3.12      2.74 o 
   3   5  13      462.04      441.68     15.39 o 
   4   5  13       84.57       78.86     11.07 o 
   5   5  13       20.97       27.34      6.20 o 
   6   5  13        1.93       -2.19      2.96 o 
   7   5  13        0.21        0.73      2.33 o 
  -6   6  13       18.72       22.74      4.24 o 
  -5   6  13      192.96      195.86      9.66 o 
  -4   6  13       23.89       23.82      4.89 o 
  -3   6  13       96.66       96.58      5.53 o 
  -2   6  13        7.14        9.07      2.13 o 
  -1   6  13       37.12       30.82      4.44 o 
   0   6  13       47.35       43.17      4.48 o 
   1   6  13       12.47        8.61      3.06 o 
   2   6  13        2.43        2.24      2.56 o 
   3   6  13        3.56        2.57      2.54 o 
   4   6  13      145.20      132.92     12.89 o 
   5   6  13       88.24       99.24      6.57 o 
   6   6  13       61.60       82.63      6.12 o 
   7   6  13        4.97        5.16      5.49 o 
  -5   7  13        5.97       -0.91      4.11 o 
  -4   7  13       13.60       17.39      4.02 o 
  -3   7  13      171.35      154.27      8.14 o 
  -2   7  13       13.53       14.89      3.54 o 
  -1   7  13       11.59       10.66      3.00 o 
   0   7  13      328.22      303.51     11.83 o 
   1   7  13       54.55       53.54      5.18 o 
   2   7  13      178.55      151.47      7.73 o 
   3   7  13      597.00      580.01     18.67 o 
   4   7  13        9.88        5.51      2.96 o 
   5   7  13      190.41      181.31      8.99 o 
   6   7  13        7.78       14.51      3.70 o 
   7   7  13       62.59       61.03      8.29 o 
   8   7  13        0.35        5.89      5.60 o 
  -5   8  13        6.31       10.46      3.29 o 
  -4   8  13       19.80       22.91      4.22 o 
  -3   8  13      704.23      631.46     20.17 o 
  -2   8  13      123.23      120.34      7.16 o 
  -1   8  13       20.50       23.00      4.69 o 
   0   8  13        1.13       -0.54      2.42 o 
   1   8  13       13.01       11.03      3.11 o 
   2   8  13        8.98        8.29      2.90 o 
   3   8  13      128.08      112.74      6.89 o 
   4   8  13      225.55      205.22     20.82 o 
   5   8  13        0.15       -0.60      2.09 o 
   6   8  13      122.32      128.35      8.69 o 
   7   8  13       26.33       26.77      7.46 o 
   8   8  13        2.35        0.36      5.31 o 
  -4   9  13        7.39        6.14      5.18 o 
  -3   9  13        0.03       -1.42      2.60 o 
  -2   9  13        0.48        1.94      2.46 o 
  -1   9  13      310.07      297.11     11.95 o 
   0   9  13      210.48      211.02      9.68 o 
   1   9  13      106.16       90.29      6.02 o 
   2   9  13       24.90       31.40      4.10 o 
   3   9  13       33.25       29.77      4.12 o 
   4   9  13       30.73       31.34      4.18 o 
   5   9  13       39.49       43.86      4.84 o 
   6   9  13        4.80        8.20      3.03 o 
   7   9  13       26.26       31.86      7.60 o 
   8   9  13        5.37        7.31      5.24 o 
  -4  10  13       66.39       68.81      7.93 o 
  -3  10  13        1.71        1.74      2.81 o 
  -2  10  13      331.73      297.27     13.02 o 
  -1  10  13       70.13       73.29      5.72 o 
   0  10  13       91.77       76.20      5.71 o 
   1  10  13       42.72       45.87      4.56 o 
   2  10  13       21.43       24.42      3.58 o 
   3  10  13       73.16       76.63      4.39 o 
   4  10  13        3.09        4.01      2.01 o 
   5  10  13       68.42       68.89      4.43 o 
   6  10  13        6.57       12.29      2.76 o 
   7  10  13        0.40        2.90      3.44 o 
   8  10  13       26.81       30.17      5.30 o 
  -4  11  13        0.24        0.65      2.84 o 
  -3  11  13       21.87       28.62      6.47 o 
  -2  11  13       18.73       18.16      4.35 o 
  -1  11  13       57.62       52.74      5.04 o 
   0  11  13        5.66        3.14      2.05 o 
   1  11  13       22.34       25.29      2.98 o 
   2  11  13        0.07        2.86      1.98 o 
   3  11  13        3.85        4.60      2.85 o 
   4  11  13        0.78        2.98      1.81 o 
   5  11  13        0.05        0.85      1.85 o 
   6  11  13       15.07       16.79      4.10 o 
   7  11  13       10.22       13.58      5.26 o 
   8  11  13        0.66        2.18      4.26 o 
  -4  12  13       62.24       72.01      7.42 o 
  -3  12  13       75.58       80.27      9.13 o 
  -2  12  13       19.79       14.29      2.84 o 
  -1  12  13       22.29       24.25      3.28 o 
   0  12  13      157.43      145.81      6.29 o 
   1  12  13       25.78       24.74      3.02 o 
   2  12  13       91.97       79.61      5.44 o 
   3  12  13      772.73      767.87     18.77 o 
   4  12  13       37.68       34.30      3.25 o 
   5  12  13        5.19       14.40      2.80 o 
   6  12  13       26.41       28.64      5.02 o 
   7  12  13        6.53       12.78      4.34 o 
  -4  13  13        0.01        2.55      2.44 o 
  -3  13  13        3.83        5.93      2.25 o 
  -2  13  13       17.95       22.17      4.13 o 
  -1  13  13       30.90       38.25      3.61 o 
   0  13  13        8.44       10.90      2.72 o 
   1  13  13       57.59       63.88      4.91 o 
   2  13  13       81.90       79.29      4.68 o 
   3  13  13       75.87       82.86      4.78 o 
   4  13  13       19.30       24.07      3.47 o 
   5  13  13        4.89       11.35      2.01 o 
   6  13  13        0.72        5.00      3.29 o 
   7  13  13        2.91        1.09      4.44 o 
  -3  14  13        2.15        3.83      2.23 o 
  -2  14  13        0.54        4.19      2.91 o 
  -1  14  13       24.35       26.94      3.82 o 
   0  14  13       75.79       82.71      4.74 o 
   1  14  13        4.74        8.83      2.48 o 
   2  14  13       12.23       21.27      3.23 o 
   3  14  13       84.01       94.84      6.57 o 
   4  14  13       58.47       55.48      3.88 o 
   5  14  13       82.92       94.79      5.06 o 
   6  14  13        0.15        3.05      2.10 o 
  -2  15  13        9.66       15.07      3.12 o 
  -1  15  13        3.09        6.39      5.18 o 
   0  15  13       16.81       23.54      9.66 o 
   1  15  13        5.67       15.23      3.64 o 
   2  15  13       10.49       18.89      2.51 o 
   3  15  13        2.41        5.08      1.75 o 
   4  15  13        0.56        3.27      4.70 o 
   5  15  13        3.55        7.06      2.61 o 
   6  15  13       10.96        2.80      4.84 o 
  -1  16  13        7.53        4.76      4.47 o 
   0  16  13       66.54       75.27      7.51 o 
   1  16  13       11.39       22.39      4.77 o 
   2  16  13       72.87       79.24      5.51 o 
   3  16  13       10.26       23.97      8.83 o 
   4  16  13        1.58        7.97      1.81 o 
   3  17  13        0.57        5.31      2.80 o 
  -2  -4  14       14.89       17.20      4.11 o 
  -1  -4  14        1.60        4.03      2.61 o 
   0  -4  14       20.06       19.33     11.75 o 
   1  -4  14        1.08        1.20      3.15 o 
  -3  -3  14        1.08       -1.24      2.40 o 
  -2  -3  14       47.76       58.02      4.72 o 
  -1  -3  14      102.67      123.70      6.02 o 
   0  -3  14       11.76       12.42      3.35 o 
   1  -3  14       12.77       29.21      4.31 o 
   2  -3  14        6.92        4.57      6.04 o 
   3  -3  14        1.12        4.16      3.02 o 
  -3  -2  14       19.32       19.10      6.26 o 
  -2  -2  14        0.99        0.73      1.67 o 
  -1  -2  14        5.72        8.95      4.77 o 
   0  -2  14        5.54        4.73      2.00 o 
   1  -2  14       54.10       41.83      4.62 o 
   2  -2  14       29.41       28.39      3.88 o 
   3  -2  14      125.80      139.22      8.26 o 
   4  -2  14       16.10       18.84      5.86 o 
  -4  -1  14        0.00        6.90      1.93 o 
  -3  -1  14        0.02        2.40      1.86 o 
  -2  -1  14       80.86       90.43      6.39 o 
  -1  -1  14       37.06       33.66      3.42 o 
   0  -1  14      124.10      117.02      5.87 o 
   1  -1  14      311.74      290.07     10.22 o 
   2  -1  14      129.20      112.73      7.41 o 
   3  -1  14       83.53       78.03      7.09 o 
   4  -1  14       53.34       59.12      4.53 o 
   5  -1  14        4.58       20.85      2.57 o 
  -5   0  14       27.67       33.97      5.89 o 
  -4   0  14       13.78       14.28      2.64 o 
  -3   0  14       14.48       18.86      5.27 o 
  -2   0  14        0.29        5.23      2.04 o 
  -1   0  14      265.94      234.61      8.66 o 
   0   0  14        1.89       -1.91      2.06 o 
   1   0  14       46.03       60.02      4.63 o 
   2   0  14       10.64        4.19      2.50 o 
   3   0  14      164.32      166.58     13.29 o 
   4   0  14        2.95       10.41      2.44 o 
   5   0  14       56.67       69.19      5.00 o 
   6   0  14       57.98       86.52      5.63 o 
  -5   1  14       21.53       35.58      9.62 o 
  -4   1  14       26.87       19.81      3.62 o 
  -3   1  14      127.95      115.90      6.96 o 
  -2   1  14       68.52       55.41      4.08 o 
  -1   1  14      194.67      180.93      7.35 o 
   0   1  14        2.95        2.62      2.43 o 
   1   1  14      107.03       97.01      5.48 o 
   2   1  14       12.75       17.69      3.19 o 
   3   1  14      444.35      436.27     16.69 o 
   4   1  14        3.87       11.63      2.50 o 
   5   1  14       93.02       93.16      5.96 o 
   6   1  14        6.95       12.90      3.78 o 
  -5   2  14       23.99       28.18      7.33 o 
  -4   2  14       19.37       26.03      3.99 o 
  -3   2  14       50.72       47.81      4.52 o 
  -2   2  14       88.11       85.27      4.96 o 
  -1   2  14      235.30      208.12      7.86 o 
   0   2  14        7.11        7.41      2.34 o 
   1   2  14       21.91       26.68      3.60 o 
   2   2  14      213.16      192.64      7.76 o 
   3   2  14        2.74        4.93      2.03 o 
   4   2  14        0.83        3.29      1.90 o 
   5   2  14       61.39       85.22      5.72 o 
   6   2  14        5.24       16.70      3.18 o 
   7   2  14        0.08        2.70      5.55 o 
  -6   3  14        0.00        1.85      2.87 o 
  -5   3  14       10.85       12.28      4.58 o 
  -4   3  14       88.91       89.45      6.66 o 
  -3   3  14        4.17        3.72      2.57 o 
  -2   3  14      225.46      206.80     10.71 o 
  -1   3  14       35.40       32.73      4.61 o 
   0   3  14      173.51      156.20      6.72 o 
   1   3  14       90.21       94.31      9.22 o 
   2   3  14        1.18       -0.24      2.27 o 
   3   3  14       56.35       59.32      4.17 o 
   4   3  14      359.46      345.31     10.77 o 
   5   3  14       51.37       58.84      5.44 o 
   6   3  14      204.21      223.53     14.69 o 
   7   3  14       15.88       23.71      3.67 o 
  -6   4  14       90.72       94.44      7.71 o 
  -5   4  14       26.98       26.28      3.76 o 
  -4   4  14      117.68      120.96     13.27 o 
  -3   4  14      138.83      122.62      6.08 o 
  -2   4  14       89.52       80.90      5.49 o 
  -1   4  14       46.26       36.55      3.45 o 
   0   4  14       47.43       45.12      3.78 o 
   1   4  14      759.70      714.67     20.54 o 
   2   4  14      493.57      443.20     12.68 o 
   3   4  14      131.18      127.29      5.90 o 
   4   4  14       11.85       12.76      3.22 o 
   5   4  14        0.30        3.82      2.78 o 
   6   4  14        7.05        8.15      2.95 o 
   7   4  14        6.65       13.49      3.09 o 
  -6   5  14       23.64       31.91      3.77 o 
  -5   5  14        0.27       -1.21      2.31 o 
  -4   5  14      206.21      177.57      9.37 o 
  -3   5  14      140.24      130.72      6.29 o 
  -2   5  14       53.33       48.10      4.04 o 
  -1   5  14      524.14      476.90     13.52 o 
   0   5  14       50.04       44.27      3.75 o 
   1   5  14       39.95       32.17      4.72 o 
   2   5  14       23.05       24.53      4.28 o 
   3   5  14       69.94       59.83      8.22 o 
   4   5  14        0.25       -2.10      2.10 o 
   5   5  14       66.98       83.93      6.25 o 
   6   5  14       83.78       87.21      6.23 o 
   7   5  14        2.42        6.00      3.02 o 
  -6   6  14        0.24        7.46      2.61 o 
  -5   6  14       25.58       36.88      7.76 o 
  -4   6  14       42.57       41.58      4.89 o 
  -3   6  14       24.35       27.20      4.58 o 
  -2   6  14      190.69      178.98      8.98 o 
  -1   6  14      117.85      109.75      6.88 o 
   0   6  14       99.91       82.12      6.62 o 
   1   6  14       53.83       44.39     10.84 o 
   2   6  14       16.42       12.21      3.38 o 
   3   6  14      541.96      457.30     16.09 o 
   4   6  14       50.03       61.15      5.34 o 
   5   6  14      151.34      165.85      8.93 o 
   6   6  14       82.46       75.68      5.92 o 
  -6   7  14       39.65       50.99      8.47 o 
  -5   7  14       14.56       18.40      6.73 o 
  -4   7  14        4.92       -0.07      4.11 o 
  -3   7  14        3.84        5.18      2.80 o 
  -2   7  14      900.91      809.53     24.60 o 
  -1   7  14       63.28       47.75      5.04 o 
   0   7  14       47.58       52.67      4.87 o 
   1   7  14      712.88      661.80     21.14 o 
   2   7  14      164.71      139.11      7.69 o 
   3   7  14       32.90       36.88      6.51 o 
   4   7  14       66.61       80.93      6.15 o 
   5   7  14       69.58       63.25     10.27 o 
   6   7  14       79.49       86.77      9.17 o 
   7   7  14       48.96       51.43      8.87 o 
  -5   8  14       33.28       52.08      6.22 o 
  -4   8  14       33.19       40.38      4.10 o 
  -3   8  14       36.25       34.96      4.33 o 
  -2   8  14        9.86       10.61      3.52 o 
  -1   8  14      266.48      232.64     16.06 o 
   0   8  14       68.23       60.19     16.02 o 
   1   8  14        0.82        0.91      2.53 o 
   2   8  14       48.98       46.67      4.82 o 
   3   8  14        0.05       -2.04      2.04 o 
   4   8  14       23.94       16.25      3.64 o 
   5   8  14      104.79       76.10      5.94 o 
   6   8  14        6.11       12.81      4.95 o 
   7   8  14        0.03       -0.87      5.56 o 
   8   8  14        0.50        1.93      5.13 o 
  -4   9  14      167.22      165.31     10.95 o 
  -3   9  14      213.70      202.47      9.59 o 
  -2   9  14        4.95        5.17      3.11 o 
  -1   9  14       46.73       31.93      4.57 o 
   0   9  14      436.89      377.92     14.31 o 
   1   9  14       28.03       24.86      4.19 o 
   2   9  14       79.42       76.86      5.60 o 
   3   9  14      204.87      182.09      9.18 o 
   4   9  14        9.90       18.74      3.59 o 
   5   9  14       11.57       14.06      3.37 o 
   6   9  14       70.09       81.26      6.06 o 
   7   9  14       27.40       29.53      8.18 o 
   8   9  14        1.19        5.71      6.69 o 
  -4  10  14      101.04       90.41      9.31 o 
  -3  10  14       11.60       16.11      3.43 o 
  -2  10  14       12.29       15.95      3.79 o 
  -1  10  14       27.36       35.97      4.61 o 
   0  10  14       25.13       33.12      4.80 o 
   1  10  14      177.50      159.17     13.71 o 
   2  10  14        0.02        0.69      2.13 o 
   3  10  14       28.38       23.35      4.03 o 
   4  10  14       57.61       54.05      7.29 o 
   5  10  14       27.42       38.47      7.40 o 
   6  10  14       15.63       22.25      4.06 o 
   7  10  14        5.54        9.42      5.56 o 
  -4  11  14       30.39       30.44      6.73 o 
  -3  11  14      119.06      118.51      7.69 o 
  -2  11  14      129.36      137.14      7.93 o 
  -1  11  14      324.70      311.82     12.72 o 
   0  11  14       80.68       71.05      5.74 o 
   1  11  14        0.03        2.37      3.78 o 
   2  11  14        7.75       16.47      3.30 o 
   3  11  14        1.86        9.22      2.30 o 
   4  11  14       72.85       66.41     12.57 o 
   5  11  14      132.05      140.52      8.13 o 
   6  11  14        8.70       16.27      4.35 o 
   7  11  14        0.19        1.16      5.75 o 
  -4  12  14       51.78       50.01      5.53 o 
  -3  12  14        7.61       10.80      5.31 o 
  -2  12  14        7.82       14.53      3.32 o 
  -1  12  14       11.19       12.76      3.28 o 
   0  12  14      139.76      144.66      8.11 o 
   1  12  14        2.54       15.64      6.15 o 
   2  12  14       64.54       76.60      5.49 o 
   3  12  14       37.25       40.79      4.04 o 
   4  12  14        2.82        4.61      4.40 o 
   5  12  14       23.43       28.95      3.95 o 
   6  12  14       32.04       44.55      5.30 o 
   7  12  14        1.03       -0.07      4.26 o 
  -3  13  14        7.61       24.73      3.96 o 
  -2  13  14       87.90       96.23     10.07 o 
  -1  13  14       39.45       49.24      4.86 o 
   0  13  14        4.14        9.35      2.91 o 
   1  13  14       74.66       79.75      5.45 o 
   2  13  14       36.08       43.70      3.47 o 
   3  13  14       36.43       41.69      3.40 o 
   4  13  14        5.51       10.85      2.18 o 
   5  13  14      147.85      158.06      6.73 o 
   6  13  14        0.37        0.05      3.30 o 
   7  13  14        0.17        8.33      4.84 o 
  -2  14  14      124.55      117.00     10.22 o 
  -1  14  14       55.71       69.43      8.55 o 
   0  14  14        0.48        4.16      2.04 o 
   1  14  14       24.27       29.95      2.81 o 
   2  14  14       93.43      108.56      5.36 o 
   3  14  14       51.42       66.03      4.22 o 
   4  14  14       85.23       80.96      4.77 o 
   5  14  14       47.38       57.80      4.37 o 
   6  14  14        0.00        2.69      3.96 o 
  -1  15  14        0.14       -0.10      3.11 o 
   0  15  14        0.04        2.18      4.55 o 
   1  15  14        5.16        8.24      1.89 o 
   2  15  14       34.18       46.16      3.81 o 
   3  15  14       14.26       25.37      3.30 o 
   4  15  14        0.76        3.43      1.70 o 
   5  15  14       12.16       21.14      2.96 o 
   0  16  14       12.38        9.31      5.06 o 
   1  16  14       31.04       51.61      4.76 o 
   2  16  14        4.62       10.26      2.03 o 
   3  16  14       19.54       33.02      3.13 o 
   4  16  14       55.63       75.83      5.74 o 
  -1  -3  15       17.34       21.61      3.46 o 
   0  -3  15        1.18       -5.24      5.35 o 
  -2  -2  15       77.31       77.15     13.60 o 
  -1  -2  15       23.12       32.56      3.20 o 
   0  -2  15       21.91       29.95      5.05 o 
   1  -2  15        0.10       -0.36      5.53 o 
   2  -2  15       52.04       47.74      5.27 o 
   3  -2  15        2.89        6.22      3.16 o 
  -3  -1  15       87.91       89.65      6.31 o 
  -2  -1  15       14.33       11.53      2.32 o 
  -1  -1  15        3.66        1.33      2.83 o 
   0  -1  15       52.11       57.27      6.29 o 
   1  -1  15       27.56       29.92      3.55 o 
   2  -1  15       26.47       30.65      4.03 o 
   3  -1  15       14.49       13.88      2.88 o 
   4  -1  15       10.20       23.97      4.11 o 
  -4   0  15        0.06        3.75      3.38 o 
  -3   0  15        6.17       11.41      2.34 o 
  -2   0  15       32.51       37.53      6.23 o 
  -1   0  15       19.40       19.50      2.82 o 
   0   0  15        8.02        9.76      2.16 o 
   1   0  15        3.27        7.49      2.31 o 
   2   0  15        0.38        4.26      2.38 o 
   3   0  15       92.27      116.57     18.91 o 
   4   0  15       11.70       18.24      3.51 o 
   5   0  15      106.96      128.82      9.82 o 
  -4   1  15       79.21       84.11     10.40 o 
  -3   1  15       36.22       45.60      4.02 o 
  -2   1  15        0.42        2.92      2.17 o 
  -1   1  15       14.14       15.00      2.72 o 
   0   1  15        2.20        3.20      2.02 o 
   1   1  15       13.44       14.82      2.97 o 
   2   1  15        1.64        1.36      2.79 o 
   3   1  15       20.29       38.33      3.59 o 
   4   1  15       69.16       81.93      5.57 o 
   5   1  15        0.68        1.23      4.95 o 
  -5   2  15       22.03       29.79      5.13 o 
  -4   2  15        0.20        4.41      2.51 o 
  -3   2  15       22.21       26.15      3.18 o 
  -2   2  15       19.71       27.61      3.12 o 
  -1   2  15        1.80        2.46      1.95 o 
   0   2  15       42.96       41.81      3.92 o 
   1   2  15       12.92        8.64      2.71 o 
   2   2  15       91.16       94.39      5.58 o 
   3   2  15       56.92       53.62      4.04 o 
   4   2  15       72.69       92.82      5.95 o 
   5   2  15       37.24       47.24      4.75 o 
   6   2  15       29.09       37.94      3.52 o 
  -5   3  15        8.44       22.77      4.11 o 
  -4   3  15       22.53       31.47      9.78 o 
  -3   3  15       56.49       59.20     10.31 o 
  -2   3  15       34.73       35.17      3.67 o 
  -1   3  15      126.46      113.01      5.71 o 
   0   3  15       41.35       34.58      3.80 o 
   1   3  15      161.64      130.99      6.26 o 
   2   3  15      200.30      189.56      7.79 o 
   3   3  15       46.83       58.27      4.09 o 
   4   3  15       24.73       37.20      3.39 o 
   5   3  15       12.53       21.60      3.75 o 
   6   3  15        2.22        6.73      2.00 o 
  -5   4  15        6.23        8.48      3.51 o 
  -4   4  15       28.52       25.95      6.82 o 
  -3   4  15        4.50        5.40      2.65 o 
  -2   4  15       52.46       57.40      5.09 o 
  -1   4  15       50.44       40.34      3.96 o 
   0   4  15        0.16        1.06      2.45 o 
   1   4  15        0.88        0.98      2.21 o 
   2   4  15      130.87      137.93      8.29 o 
   3   4  15       28.66       17.67      3.58 o 
   4   4  15        6.37        4.33      2.14 o 
   5   4  15        2.05        7.69      7.27 o 
   6   4  15       42.86       58.55      6.44 o 
   7   4  15        0.27        3.20      1.85 o 
  -5   5  15        1.02        2.26      3.35 o 
  -4   5  15       45.09       44.99      4.74 o 
  -3   5  15        8.14        8.51      2.88 o 
  -2   5  15        4.39        5.31      2.55 o 
  -1   5  15      144.78      118.30      7.52 o 
   0   5  15       44.57       46.14      5.87 o 
   1   5  15       14.94       17.80      4.03 o 
   2   5  15        2.27        1.80      3.11 o 
   3   5  15       67.18       69.77      5.59 o 
   4   5  15        5.70       10.87      2.94 o 
   5   5  15        0.96       -0.55      3.26 o 
   6   5  15       99.80      129.62     10.33 o 
   7   5  15       12.99       31.20      4.15 o 
  -5   6  15        7.59        7.82      6.18 o 
  -4   6  15       81.53       62.05      9.09 o 
  -3   6  15       72.75       69.11      6.00 o 
  -2   6  15        0.02        3.50      2.20 o 
  -1   6  15       18.86       12.11      3.22 o 
   0   6  15      300.00      283.58     12.06 o 
   1   6  15       14.26        6.47      3.30 o 
   2   6  15        6.09       11.96      5.60 o 
   3   6  15      177.16      184.17     11.60 o 
   4   6  15        8.14        9.68      5.95 o 
   5   6  15        1.38        4.91      2.26 o 
   6   6  15       43.36       51.91      4.93 o 
   7   6  15        6.51        3.60      2.44 o 
  -5   7  15        2.38        8.66      5.56 o 
  -4   7  15       18.90       19.38      7.13 o 
  -3   7  15      173.65      158.30      9.82 o 
  -2   7  15        2.68        9.13      2.82 o 
  -1   7  15      153.34      157.79      8.38 o 
   0   7  15       17.32       17.95      3.67 o 
   1   7  15       41.74       32.10      4.84 o 
   2   7  15      111.09      107.35      7.58 o 
   3   7  15        0.05       -1.17      1.98 o 
   4   7  15       30.53       43.44      4.52 o 
   5   7  15       45.39       50.80      4.84 o 
   6   7  15       21.57       22.58      4.71 o 
   7   7  15        6.49        5.27      6.22 o 
  -5   8  15       31.34       35.21      4.47 o 
  -4   8  15       18.99       30.91      4.91 o 
  -3   8  15       20.86       17.77      3.55 o 
  -2   8  15        8.34        9.87      4.20 o 
  -1   8  15      107.47      100.81      6.78 o 
   0   8  15       12.50       12.49      4.16 o 
   1   8  15      212.75      183.22      9.19 o 
   2   8  15      103.10       93.56      6.38 o 
   3   8  15        1.55        3.09      2.41 o 
   4   8  15        0.58        3.05      2.02 o 
   5   8  15       29.99       43.43      8.22 o 
   6   8  15       20.48       35.19      4.31 o 
   7   8  15        5.99       12.40      6.07 o 
  -4   9  15        0.01        4.87      2.84 o 
  -3   9  15        0.28        4.26      2.32 o 
  -2   9  15       18.35       27.20      6.33 o 
  -1   9  15       99.29      102.89      6.63 o 
   0   9  15        5.76        8.70      2.80 o 
   1   9  15      332.77      309.38     12.72 o 
   2   9  15      117.30       99.96      6.46 o 
   3   9  15       56.17       58.31      5.06 o 
   4   9  15       99.94       94.73      6.53 o 
   5   9  15       28.84       40.93      4.48 o 
   6   9  15        6.83        6.25      3.16 o 
   7   9  15        2.60        0.44      5.09 o 
  -4  10  15       19.61       13.88      3.41 o 
  -3  10  15       24.05       26.75      3.63 o 
  -2  10  15       13.56       16.45      3.26 o 
  -1  10  15       65.03       69.07     16.24 o 
   0  10  15      111.76      107.76      6.95 o 
   1  10  15       17.25       28.04      9.22 o 
   2  10  15        6.67        4.58      2.44 o 
   3  10  15      273.87      277.97     12.13 o 
   4  10  15       26.83       51.58     15.02 o 
   5  10  15       17.73       28.38      6.38 o 
   6  10  15       42.73       53.71      4.95 o 
   7  10  15        1.10        4.00      6.18 o 
  -4  11  15        0.84        1.64      3.93 o 
  -3  11  15        1.31        4.74      4.27 o 
  -2  11  15        0.22        5.84      2.60 o 
  -1  11  15        6.62       13.76      3.29 o 
   0  11  15       15.86       10.51      3.06 o 
   1  11  15       58.62       59.45      6.26 o 
   2  11  15       59.86       67.66      5.08 o 
   3  11  15       46.38       66.20      5.00 o 
   4  11  15        6.45       13.15      3.18 o 
   5  11  15       37.70       39.80      5.44 o 
   6  11  15       37.11       43.69      4.63 o 
  -3  12  15       53.94       61.68      8.29 o 
  -2  12  15       12.95       18.64      3.68 o 
  -1  12  15       44.09       37.91      4.46 o 
   0  12  15       25.75       24.08      3.92 o 
   1  12  15        6.94       17.66      2.58 o 
   2  12  15      104.67       92.70      9.20 o 
   3  12  15        0.43        7.19      1.93 o 
   4  12  15       19.04       27.57      3.20 o 
   5  12  15      216.85      247.51     11.53 o 
   6  12  15        0.45        3.20      6.44 o 
  -2  13  15        5.73        8.62      4.66 o 
  -1  13  15       34.94       42.71     10.87 o 
   0  13  15       51.93       58.73      7.40 o 
   1  13  15        7.50       13.93      2.66 o 
   2  13  15       75.29       75.63      9.78 o 
   3  13  15       19.29       32.30      4.66 o 
   4  13  15       16.48       37.02      7.78 o 
   5  13  15       40.25       56.53      4.53 o 
  -1  14  15       90.23       91.72      6.68 o 
   0  14  15        0.28        7.37      4.27 o 
   1  14  15      110.46      112.72      6.61 o 
   2  14  15       43.47       61.53      9.49 o 
   3  14  15        1.58        4.29      1.72 o 
   4  14  15       60.36       61.85      4.72 o 
   5  14  15       40.99       59.65      5.78 o 
   0  15  15        2.19        7.60      3.24 o 
   1  15  15        5.57        7.47      1.86 o 
   2  15  15       11.54       23.39      3.98 o 
   3  15  15        3.93       12.28      2.34 o 
   4  15  15       11.58       20.66      3.06 o 
   1  16  15       15.46       12.73      3.75 o 
   2  16  15        4.52        5.05      2.90 o 
   3  16  15       58.28       86.09      9.42 o 
  -1  -1  16       22.46       26.04      3.84 o 
   0  -1  16        0.12        2.79      1.91 o 
   1  -1  16        0.43        2.81      2.22 o 
   2  -1  16       10.68        8.95      3.06 o 
  -2   0  16        0.36        2.85      2.20 o 
  -1   0  16       41.16       40.41      3.27 o 
   0   0  16       11.44       15.56      2.81 o 
   1   0  16       16.61       13.44      2.94 o 
   2   0  16        0.01        6.45      2.26 o 
   3   0  16        3.76        7.56      2.69 o 
   4   0  16        3.46        2.47      2.91 o 
  -3   1  16       86.23       93.03      8.44 o 
  -2   1  16       16.42       21.96      2.64 o 
  -1   1  16       31.39       39.96      5.53 o 
   0   1  16       21.87       31.75      3.69 o 
   1   1  16       16.41       20.33      2.90 o 
   2   1  16        2.49        8.74      2.58 o 
   3   1  16        0.04       -1.02      1.89 o 
   4   1  16        0.03        0.55      2.22 o 
  -4   2  16       12.25       17.42      4.66 o 
  -3   2  16        9.34       11.61      2.34 o 
  -2   2  16        6.05        9.47      2.94 o 
  -1   2  16      152.41      149.22      6.70 o 
   0   2  16       45.86       41.90      3.88 o 
   1   2  16      138.66      131.22      6.64 o 
   2   2  16       17.66       28.29      3.58 o 
   3   2  16      163.81      165.05      7.09 o 
   4   2  16        0.49        4.12      1.69 o 
  -4   3  16       26.89       37.28      4.87 o 
  -3   3  16       13.84        8.87      2.38 o 
  -2   3  16        1.86        4.47      2.51 o 
  -1   3  16      272.73      251.20      8.92 o 
   0   3  16        0.51       -1.26      2.13 o 
   1   3  16       11.92       13.00      2.99 o 
   2   3  16       46.18       63.41      4.63 o 
   3   3  16       14.92       13.41      2.85 o 
   4   3  16      119.03      127.73     10.40 o 
   5   3  16       96.20      106.20      9.46 o 
  -4   4  16       23.50       40.04      5.02 o 
  -3   4  16      241.33      209.63     10.15 o 
  -2   4  16       51.69       53.81      3.92 o 
  -1   4  16       31.88       33.17      3.87 o 
   0   4  16       10.65        5.46      3.36 o 
   1   4  16       34.64       31.99      6.04 o 
   2   4  16       47.52       48.71      5.41 o 
   3   4  16      115.74      117.74      7.37 o 
   4   4  16      184.94      189.01     12.58 o 
   5   4  16       94.61      107.76      9.24 o 
   6   4  16       30.37       27.39      4.33 o 
  -4   5  16       28.37       43.35      9.09 o 
  -3   5  16       36.13       43.64      7.75 o 
  -2   5  16       60.32       59.97      5.16 o 
  -1   5  16        0.10        3.23      2.94 o 
   0   5  16       50.05       41.64      4.98 o 
   1   5  16      200.65      174.21      9.49 o 
   2   5  16      103.34       82.95      7.46 o 
   3   5  16        2.98        7.25      3.58 o 
   4   5  16       29.88       42.42      4.72 o 
   5   5  16        0.04        4.16      2.04 o 
   6   5  16        8.01       13.06      3.24 o 
  -4   6  16        0.00        0.65      5.56 o 
  -3   6  16        0.59        5.39      2.11 o 
  -2   6  16       22.27       32.38      4.07 o 
  -1   6  16       11.07       11.05      3.80 o 
   0   6  16       19.45        9.59      3.63 o 
   1   6  16        8.10       15.61      6.64 o 
   2   6  16       17.51       12.75      3.89 o 
   3   6  16        2.07        3.68      2.16 o 
   4   6  16        7.88       13.70      2.88 o 
   5   6  16        0.03        1.82      5.24 o 
   6   6  16        9.98       31.44      3.48 o 
  -4   7  16        4.06        1.71      2.87 o 
  -3   7  16       43.78       45.20      5.38 o 
  -2   7  16       68.40       73.55      5.83 o 
  -1   7  16       16.49       24.84      7.13 o 
   0   7  16       17.35       28.13      4.64 o 
   1   7  16        8.54        9.04      3.64 o 
   2   7  16       87.30       81.62      7.78 o 
   3   7  16      192.22      153.86     15.75 o 
   4   7  16       23.04       22.42      3.89 o 
   5   7  16       26.08       23.64      3.67 o 
   6   7  16       17.88       35.72      9.37 o 
  -4   8  16       39.30       31.53      4.95 o 
  -3   8  16        6.72       10.81      2.89 o 
  -2   8  16        5.65        6.74      2.69 o 
  -1   8  16        1.77        3.12      6.13 o 
   0   8  16       37.25       36.35      6.20 o 
   1   8  16        4.52        8.66      4.13 o 
   2   8  16        0.09        0.50      1.77 o 
   3   8  16        6.21        8.25      4.71 o 
   4   8  16        5.91        6.21      2.38 o 
   5   8  16        0.01       -0.84      4.42 o 
   6   8  16        2.23        4.09      3.26 o 
  -4   9  16       78.52       86.45      8.29 o 
  -3   9  16      324.91      312.93     13.21 o 
  -2   9  16        7.39        7.39      2.93 o 
  -1   9  16       81.39       90.89      6.28 o 
   0   9  16       75.61       82.69     10.15 o 
   1   9  16       23.64       39.80      4.42 o 
   2   9  16      106.25      120.04      7.31 o 
   3   9  16       66.95       69.15      5.59 o 
   4   9  16        0.28        4.17      2.19 o 
   5   9  16       74.63       95.56      6.74 o 
   6   9  16        0.12        3.49      5.31 o 
  -4  10  16        9.77       10.69      3.78 o 
  -3  10  16       11.04       15.29      3.28 o 
  -2  10  16       87.94       94.49     10.69 o 
  -1  10  16       71.36       77.75      6.08 o 
   0  10  16        2.18        5.83      3.07 o 
   1  10  16       12.54       13.92      3.12 o 
   2  10  16       20.62       36.42      3.65 o 
   3  10  16       84.29       81.94      6.19 o 
   4  10  16        0.11        2.78      1.83 o 
   5  10  16        4.74        8.53      2.27 o 
   6  10  16        0.02       -1.96      5.56 o 
  -3  11  16       11.29       10.64      3.95 o 
  -2  11  16       35.90       49.89      4.92 o 
  -1  11  16       60.45       59.40      6.58 o 
   0  11  16        8.11        7.33      2.58 o 
   1  11  16       16.05       20.71      3.78 o 
   2  11  16       39.75       47.06      4.17 o 
   3  11  16        7.20       14.36      2.61 o 
   4  11  16       24.12       37.86      4.32 o 
   5  11  16       64.90       75.41     14.18 o 
  -2  12  16       21.05       35.68      4.16 o 
  -1  12  16        9.48       31.71      7.96 o 
   0  12  16       22.67       31.72      5.87 o 
   1  12  16        7.80       13.53      6.20 o 
   2  12  16       20.53       31.03      5.64 o 
   3  12  16        2.05        3.21      1.46 o 
   4  12  16       81.49      103.03     10.33 o 
   5  12  16       24.96       39.97      4.21 o 
   6  12  16        1.69        7.53      1.96 o 
  -2  13  16        0.10        2.84      2.51 o 
  -1  13  16        1.31        5.39      2.46 o 
   0  13  16        9.52       15.25      3.25 o 
   1  13  16        2.14        7.85      1.77 o 
   2  13  16        0.04        2.23      1.30 o 
   3  13  16        0.08        2.33      1.93 o 
   4  13  16       30.38       42.22      3.70 o 
   5  13  16        1.19        0.62      1.82 o 
  -1  14  16        1.03        7.93      2.95 o 
   0  14  16        7.22       12.69      3.38 o 
   1  14  16      129.74      167.51      8.66 o 
   2  14  16        9.23       15.36      2.70 o 
   3  14  16        0.03        0.80      2.67 o 
   0  15  16       13.62       10.11      3.31 o 
   1  15  16       17.82       37.64      5.46 o 
   2  15  16       12.43       20.99      5.31 o 
   0   0  17       59.78       55.65      9.06 o 
   1   0  17       36.03       30.59      7.78 o 
  -1   1  17       37.38       41.21      4.61 o 
   0   1  17       11.63        3.90      1.95 o 
   1   1  17       13.65       23.72      6.02 o 
   2   1  17      123.01      119.76      9.64 o 
  -2   2  17       21.85       22.10      5.60 o 
  -1   2  17        3.88        3.88      2.69 o 
   0   2  17        3.77        8.86      2.59 o 
   1   2  17       17.55       17.40      3.15 o 
   2   2  17        0.45        5.41      2.70 o 
   3   2  17        0.00        0.47      2.65 o 
  -3   3  17       49.60       63.17      6.73 o 
  -2   3  17       54.47       48.42      5.27 o 
  -1   3  17        8.31       12.05      2.84 o 
   0   3  17       30.13       48.71      4.24 o 
   1   3  17       34.55       42.11      5.71 o 
   2   3  17        4.34        9.92      4.07 o 
   3   3  17        9.65       15.48      5.02 o 
  -2   4  17       17.35       18.10      3.00 o 
  -1   4  17       10.27       12.88      5.02 o 
   0   4  17       13.33       17.04      4.63 o 
   1   4  17       12.46       10.46      4.20 o 
   2   4  17        0.68        3.24      3.29 o 
   3   4  17       67.71       73.14      6.00 o 
   4   4  17       30.23       31.76      4.02 o 
  -2   5  17        1.52        3.75      2.06 o 
  -1   5  17       70.88       64.53      6.26 o 
   0   5  17       92.26       78.62     15.69 o 
   1   5  17       11.85       15.91      4.36 o 
   2   5  17       94.93       99.13      7.57 o 
   3   5  17       47.63       46.52      4.51 o 
   4   5  17       91.12       97.79     11.42 o 
  -2   6  17       70.08       72.11     10.89 o 
  -1   6  17        2.43        4.21      3.04 o 
   0   6  17       12.73       11.55      3.94 o 
   1   6  17        0.41        1.40      3.23 o 
   2   6  17        7.79        4.26      4.00 o 
   3   6  17        3.68        0.62      5.38 o 
   4   6  17      231.96      256.43     12.03 o 
   5   6  17       22.41       39.44      4.50 o 
  -3   7  17        5.84        6.22      5.16 o 
  -2   7  17       45.13       48.60      4.75 o 
  -1   7  17       21.07       24.14      3.21 o 
   0   7  17        0.92        1.26      3.05 o 
   1   7  17       81.66       88.62     10.57 o 
   2   7  17       96.23       93.37      7.26 o 
   3   7  17        0.64       -0.38      2.16 o 
   4   7  17       78.19       80.29      6.21 o 
   5   7  17       30.29       37.12      4.34 o 
  -3   8  17      139.13      134.26     11.89 o 
  -2   8  17        4.59        9.45      3.26 o 
  -1   8  17        5.55       16.05      3.76 o 
   0   8  17       61.02       64.12      5.57 o 
   1   8  17        0.40        1.86      3.06 o 
   2   8  17        3.52        7.86      2.37 o 
   3   8  17       14.65       18.83      2.93 o 
   4   8  17        4.05        6.50      2.54 o 
   5   8  17       23.63       31.27      3.89 o 
   6   8  17      127.17      178.23      9.86 o 
  -3   9  17        3.25        8.37      2.98 o 
  -2   9  17       19.46       20.55      3.74 o 
  -1   9  17        0.54        4.08      2.15 o 
   0   9  17        2.57        1.77      1.92 o 
   1   9  17       40.23       44.89      4.95 o 
   2   9  17        2.37        9.15      2.96 o 
   3   9  17       38.69       40.90      4.38 o 
   4   9  17       29.07       35.78      4.04 o 
   5   9  17       15.90       26.17      4.93 o 
  -3  10  17       56.57       56.95      8.62 o 
  -2  10  17        0.71       -0.62      3.78 o 
  -1  10  17       80.89       78.21      6.58 o 
   0  10  17       14.52       13.04      6.09 o 
   1  10  17        2.64       15.07      4.60 o 
   2  10  17        6.09        6.77      1.92 o 
   3  10  17        0.82        3.24      1.59 o 
   4  10  17        8.11       19.07      5.11 o 
   5  10  17        1.49        7.21      9.53 o 
  -2  11  17        9.43       12.46      3.17 o 
  -1  11  17        2.96        7.79      2.82 o 
   0  11  17      113.10      118.55      7.50 o 
   1  11  17       80.94      104.30      6.73 o 
   2  11  17        8.84       16.54      2.14 o 
   3  11  17       22.20       26.88      4.96 o 
   4  11  17       32.83       50.04      4.82 o 
   5  11  17       10.93       27.24      4.40 o 
  -2  12  17       10.99       10.00      4.29 o 
  -1  12  17      201.19      208.25     10.62 o 
   0  12  17        0.03        0.79      2.42 o 
   1  12  17       68.05       72.61      5.89 o 
   2  12  17      141.77      139.85      7.88 o 
   3  12  17        0.26        3.27      2.76 o 
   4  12  17       94.20      137.48     10.80 o 
   5  12  17        0.41        1.56      2.25 o 
  -1  13  17        3.08        4.55      3.13 o 
   0  13  17        0.14       -0.95      2.80 o 
   1  13  17       72.60       98.31      9.64 o 
   2  13  17       45.39       55.63      5.64 o 
   3  13  17        2.40        5.27      2.29 o 
   1   3  18        0.01        1.49      5.42 o 
   2   3  18        0.13       -1.38      5.53 o 
  -1   4  18       46.99       48.34      8.44 o 
   0   4  18       23.55       29.39      5.64 o 
   1   4  18       46.07       51.28      9.13 o 
   2   4  18       19.98       31.57      8.07 o 
   3   4  18       33.28       27.97      7.93 o 
  -2   5  18       16.41        5.53      5.42 o 
  -1   5  18       12.83       17.53      6.47 o 
   0   5  18       88.47       97.02     10.07 o 
   1   5  18       35.97       37.40      8.24 o 
   2   5  18        2.61        0.65      4.55 o 
   3   5  18        0.53       -0.15      5.09 o 
   4   5  18        7.56       20.26      7.42 o 
  -2   6  18        0.04       -1.89      4.29 o 
  -1   6  18        2.45        4.07      4.76 o 
   0   6  18        7.98        8.26      4.33 o 
   1   6  18        0.13       -0.76      3.13 o 
   2   6  18       10.61        9.88      4.24 o 
   3   6  18        5.00        7.75      5.67 o 
   4   6  18        2.53        9.75      6.73 o 
  -2   7  18        4.87        0.25      4.73 o 
  -1   7  18       62.28       65.87      9.13 o 
   0   7  18       72.46       63.50      6.68 o 
   1   7  18        0.00        2.25      3.37 o 
   2   7  18       59.51       74.64      7.03 o 
   3   7  18        8.66       12.12      2.81 o 
   4   7  18       60.64       87.03     12.04 o 
  -2   8  18       61.04       66.01      9.53 o 
  -1   8  18       16.77       13.35      6.22 o 
   0   8  18        5.61       17.24      7.58 o 
   1   8  18       10.24       24.09      6.16 o 
   2   8  18       18.24       18.77      4.95 o 
   3   8  18       22.64       33.44      4.06 o 
   4   8  18       21.69       37.97      9.78 o 
  -1   9  18      107.05       93.94     10.95 o 
   0   9  18       42.56       58.18      8.06 o 
   1   9  18       19.94       24.70      4.92 o 
   2   9  18       94.22      104.72     12.53 o 
   3   9  18       31.96       37.05      4.45 o 
   0  10  18        7.77       12.38      3.80 o 
   1  10  18        9.43        9.99      2.84 o 
   2  10  18       27.53       20.88      6.73 o 
   3  10  18        5.01        4.04      2.11 o 
                                                 
